# Supplementary material for: Network Pharmacological Analysis and Experimental Validation of the Mechanisms of Action of Si-Ni-San Against Liver Fibrosis
Source: Front Pharmacol. 2021 Jul 1;12:656115. doi: 10.3389/fphar.2021.656115 (PMC8281251; doi:10.3389/fphar.2021.656115)
Supplement: Supplementary file 1 [file Table2.XLSX]

## Sheet: Sheet1
Gene primers applied in qRT-PCR analysis
Gene	Forward primer	Reverse primer
mCol1a1	CTTAGACAGGGCAAAGAGTG	TCAAGACATAGGCGAGGG
mFn1	ATGTGGACCCCTCCTGATAGT	GCCCAGTGATTTCAGCAAAGG
mFlt1	CCACCTCTCTATCCGCTGG	ACCAATGTGCTAACCGTCTTATT
mKdr	TTTGGCAAATACAACCCTTCAGA	GCAGAAGATACTGTCACCACC
mActa2	AACGCCTTCCGCTGCCC	CGATGCCCGCTGACTCC
mIfng	CTTTGCAGCTCTTCCTCATGGCTGTTTCTG	TGACGCTTATGTTGTTGCTGATGGCCTG
mIl1b	CCAGCTTCAAATCTCACAGCAG	CTTCTTTGGGTATTGCTTGGGATC
mTgfb1	CACTGATACGCCTGAGTG	GTGAGCGCTGAATCGAAA
mTnf	CACAGAAAGCATGATCCGCGACGT	CGGCAGAGAGGAGGTTGACTTTCT
mActb	TGTGATGGTGGGAATGGGTCAG	TTTGATGTCACGCACGATTTCC
hRELA	CCCACGAGCTTGTAGGAAAGG	GGATTCCCAGGTTCTGGAAAC
hPPARG	ACCAAAGTGCAATCAAAGTGGA	ATGAGGGAGTTGGAAGGCTCT
hTIMP1	AGAGTGTCTGCGGATACTTCC	CCAACAGTGTAGGTCTTGGTG
hMMP13	ACTGAGAGGCTCCGAGAAATG	GAACCCCGCATCTTGGCTT
hCOL1A1	GAGGGCCAAGACGAAGACATC	CAGATCACGTCATCGCACAAC
hFN1	AGGAAGCCGAGGTTTTAACTG	AGGACGCTCATAAGTGTCACC
hACTA2	CTATGAGGGCTATGCCTTGCC	GCTCAGCAGTAGTAACGAAGGA
hACTB	CATGTACGTTGCTATCCAGGC	CTCCTTAATGTCACGCACGAT
