# Supplementary material for: Network Pharmacological Analysis and Experimental Validation of the Mechanisms of Action of Si-Ni-San Against Liver Fibrosis
Source: Front Pharmacol. 2021 Jul 1;12:656115. doi: 10.3389/fphar.2021.656115 (PMC8281251; doi:10.3389/fphar.2021.656115)
Supplement: Supplementary file 2 [file Table3.XLSX]

## Sheet: CH
Potential pharmacodynamic components of SNS
Herb Name	Molecule ID	Molecule Name	OB (%)	DL
Bupleuri Radix (Chaihu, CH)	MOL001645	Linoleyl acetate	42.1	0.2
	MOL002776	Baicalin	40.12	0.75
	MOL000449	Stigmasterol	43.83	0.76
	MOL000354	isorhamnetin	49.6	0.31
	MOL000422	kaempferol	41.88	0.24
	MOL004609	Areapillin	48.96	0.41
	MOL013187	Cubebin	57.13	0.64
	MOL004624	Longikaurin A	47.72	0.53
	MOL004628	Octalupine	47.82	0.28
	MOL004644	Sainfuran	79.91	0.23
	MOL004653	(+)-Anomalin	46.06	0.66
	MOL004702	saikosaponin c	30.5	0.63
	MOL004718	α-spinasterol	42.98	0.76
	MOL000490	petunidin	30.05	0.31
	MOL000098	quercetin	46.43	0.28
	MOL004635	saikosaponin a	32.39	0.09
	MOL002307	20-Hexadecanoylingenol	28.2	0.68
	MOL012297	puerarin	24.03	0.69
	MOL004632	Pulsatillic acid	24.49	0.77
	MOL004633	Saikogenin F	25.88	0.63
	MOL000263	oleanolic acid	29.02	0.76

## Sheet: BS
Potential pharmacodynamic components of SNS
Herb Name	Molecule ID	Molecule Name	OB (%)	DL
Paeoniae Radix Alba (Baishao, BS)	MOL001918	paeoniflorgenone	87.59	0.37
	MOL001921	Lactiflorin	49.12	0.8
	MOL001924	paeoniflorin	53.87	0.79
	MOL001928	albiflorin	66.64	0.33
	MOL000211	Mairin	55.38	0.78
	MOL000358	beta-sitosterol	36.91	0.75
	MOL000359	sitosterol	36.91	0.75
	MOL000422	kaempferol	41.88	0.24
	MOL000492	(+)-catechin	54.83	0.24
	MOL001902	3β,23-dihydroxy-oleana-11,13(18)-dien-28-oic acid	21.53	0.75
	MOL001933	oxypaeoniflorin	21.88	0.78
	MOL000263	oleanolic acid	29.02	0.76
	MOL000551	Hederagenol	22.42	0.74
	MOL000357	Sitogluside	20.63	0.62

## Sheet: ZS
Potential pharmacodynamic components of SNS
Herb Name	Molecule ID	Molecule Name	OB (%)	DL
Aurantii Fructus Immaturus (Zhishi, ZS)	MOL013277	Isosinensetin	51.15	0.44
	MOL013279	5,7,4'-Trimethylapigenin	39.83	0.3
	MOL013428	isosakuranetin-7-rutinoside	41.24	0.72
	MOL013430	Prangenin	43.6	0.29
	MOL013435	poncimarin	63.62	0.35
	MOL013436	isoponcimarin	63.28	0.31
	MOL013437	6-Methoxy aurapten	31.24	0.3
	MOL013440	citrusin B	40.8	0.71
	MOL001798	neohesperidin	71.17	0.27
	MOL001803	Sinensetin	50.56	0.45
	MOL001941	Ammidin	34.55	0.22
	MOL002914	Eriodyctiol (flavanone)	41.35	0.24
	MOL004328	Naringin	59.29	0.21
	MOL005100	5,7-dihydroxy-2-(3-hydroxy-4-methoxyphenyl)chroman-4-one	47.74	0.27
	MOL005828	nobiletin	61.67	0.52
	MOL005849	didymin	38.55	0.24
	MOL000006	luteolin	36.16	0.25
	MOL007879	Tetramethoxyluteolin	43.68	0.37
	MOL007930	hesperidin	13.33	0.67
	MOL002341	Hesperetin	70.31	0.27
	MOL013278	4',5,7,8-Tetramethoxyflavone	23.45	0.36
	MOL013438	citrusin A	25.04	0.73
	MOL013442	dehydrodiconiferylalcohol-4-β-D-glucoside	22.01	0.87
	MOL003959	limonin	21.3	0.57
	MOL005814	tangeretin	21.38	0.43

## Sheet: GC
Potential pharmacodynamic components of SNS
Herb Name	Molecule ID	Molecule Name	OB (%)	DL
Glycyrrhizae Radix et Rhizoma (Gancao, GC)	MOL001484	Inermine	75.18	0.54
	MOL000211	Mairin	55.38	0.78
	MOL002311	Glycyrol	90.78	0.67
	MOL000239	Jaranol	50.83	0.29
	MOL002565	Medicarpin	49.22	0.34
	MOL000354	isorhamnetin	49.6	0.31
	MOL000359	sitosterol	36.91	0.75
	MOL003656	Lupiwighteone	51.64	0.37
	MOL003896	7-Methoxy-2-methyl isoflavone	42.56	0.2
	MOL000392	formononetin	69.67	0.21
	MOL000417	Calycosin	47.75	0.24
	MOL000422	kaempferol	41.88	0.24
	MOL004328	naringenin	59.29	0.21
	MOL004806	euchrenone	30.29	0.57
	MOL004808	glyasperin B	65.22	0.44
	MOL004810	glyasperin F	75.84	0.54
	MOL004811	Glyasperin C	45.56	0.4
	MOL004814	Isotrifoliol	31.94	0.42
	MOL004820	kanzonols W	50.48	0.52
	MOL004827	Semilicoisoflavone B	48.78	0.55
	MOL004828	Glepidotin A	44.72	0.35
	MOL004829	Glepidotin B	64.46	0.34
	MOL004833	Phaseolinisoflavan	32.01	0.45
	MOL004835	Glypallichalcone	61.6	0.19
	MOL004841	Licochalcone B	76.76	0.19
	MOL004848	licochalcone G	49.25	0.32
	MOL004855	Licoricone	63.58	0.47
	MOL004856	Gancaonin A	51.08	0.4
	MOL004857	Gancaonin B	48.79	0.45
	MOL004879	Glycyrin	52.61	0.47
	MOL004882	Licocoumarone	33.21	0.36
	MOL004883	Licoisoflavone	41.61	0.42
	MOL004884	Licoisoflavone B	38.93	0.55
	MOL004885	licoisoflavanone	52.47	0.54
	MOL004891	shinpterocarpin	80.3	0.73
	MOL004903	liquiritin	65.69	0.74
	MOL004904	licopyranocoumarin	80.36	0.65
	MOL004907	Glyzaglabrin	61.07	0.35
	MOL004908	Glabridin	53.25	0.47
	MOL004910	Glabranin	52.9	0.31
	MOL004911	Glabrene	46.27	0.44
	MOL004912	Glabrone	52.51	0.5
	MOL004915	Eurycarpin A	43.28	0.37
	MOL004917	glycyroside	37.25	0.79
	MOL004924	(-)-Medicocarpin	40.99	0.95
	MOL004935	Sigmoidin-B	34.88	0.41
	MOL004948	Isoglycyrol	44.7	0.84
	MOL004949	Isolicoflavonol	45.17	0.42
	MOL004959	1-Methoxyphaseollidin	69.98	0.64
	MOL004966	3'-Hydroxy-4'-O-Methylglabridin	43.71	0.57
	MOL000497	licochalcone a	40.79	0.29
	MOL004974	3'-Methoxyglabridin	46.16	0.57
	MOL004980	Inflacoumarin A	39.71	0.33
	MOL004985	icos-5-enoic acid	30.7	0.2
	MOL004988	Kanzonol F	32.47	0.89
	MOL004989	6-prenylated eriodictyol	39.22	0.41
	MOL004990	7,2',4'-trihydroxy－5-methoxy-3－arylcoumarin	83.71	0.27
	MOL004991	7-Acetoxy-2-methylisoflavone	38.92	0.26
	MOL004993	8-prenylated eriodictyol	53.79	0.4
	MOL004996	gadelaidic acid	30.7	0.2
	MOL000500	Vestitol	74.66	0.21
	MOL005000	Gancaonin G	60.44	0.39
	MOL005001	Gancaonin H	50.1	0.78
	MOL005003	Licoagrocarpin	58.81	0.58
	MOL005007	Glyasperins M	72.67	0.59
	MOL005008	Glycyrrhiza flavonol A	41.28	0.6
	MOL005012	Licoagroisoflavone	57.28	0.49
	MOL005013	18α-hydroxyglycyrrhetic acid	41.16	0.71
	MOL005016	Odoratin	49.95	0.3
	MOL005017	Phaseol	78.77	0.58
	MOL005018	Xambioona	54.85	0.87
	MOL005020	dehydroglyasperins C	53.82	0.37
	MOL000098	quercetin	46.43	0.28
	MOL001792	Liquiritigenin	32.76	0.18
	MOL004876	Glycyrrhizic acid	19.62	0.11
	MOL000263	oleanolic acid	29.02	0.76
	MOL004804	18beta-glycyrrhetinic acid	22.05	0.74
	MOL004850	liquoric acid	25.44	0.55
	MOL004878	Glycycoumarin	23.56	0.44
	MOL004906	Hispaglabridin B	22.94	0.88
	MOL004943	neoisoliquiritin	21.18	0.58
	MOL004963	24-Hydroxyglycyrrhetic acid	24.17	0.72
	MOL005004	Gancaonin I	21.9	0.39
