# Supplementary material for: Network Pharmacological Analysis and Experimental Validation of the Mechanisms of Action of Si-Ni-San Against Liver Fibrosis
Source: Front Pharmacol. 2021 Jul 1;12:656115. doi: 10.3389/fphar.2021.656115 (PMC8281251; doi:10.3389/fphar.2021.656115)
Supplement: Supplementary file 3 [file Table9.XLSX]

## Sheet: Sheet1
Core targets of SNS in the treatment of liver fibrosis
Target name
PTGS2
PPARG
DPP4
GSK3B
ADRB2
KDR
AKT1
BCL2
CASP3
ALOX5
BAX
CYP3A4
JUN
RELA
HMOX1
ICAM1
MTTP
TOP2A
TYR
