# Supplementary material for: Network Pharmacological Analysis and Experimental Validation of the Mechanisms of Action of Si-Ni-San Against Liver Fibrosis
Source: Front Pharmacol. 2021 Jul 1;12:656115. doi: 10.3389/fphar.2021.656115 (PMC8281251; doi:10.3389/fphar.2021.656115)
Supplement: Supplementary file 5 [file Table6.XLSX]

## Sheet: Sheet1
Pharmacodynamic components of SNS sharing 173 potential targets with known liver fibrosis-related targets
Gene symbol
ABCB1
ABCB11
ABCB4
ABCC1
ABCC2
ABCG5
ABCG8
ACADVL
ACOX1
ACVRL1
ADA
ADIPOQ
ADK
ADRB2
AGT
AGTR1
AGTR2
AKT1
AKT2
ALB
ALOX5
APOA1
APOB
APOC3
APOE
APOH
ASS1
BAX
BCL2
BCL2L1
BIRC5
CASP3
CASP8
CAT
CAV1
CCL2
CCL3
CCL5
CCND1
CCR7
CD28
CD36
CD40LG
CDK4
CDKN1A
CETP
CHUK
CPT1A
CREB1
CRP
CTNNB1
CXCL10
CXCL2
CXCL8
CXCR4
CYP1A1
CYP1A2
CYP2E1
CYP3A4
DGUOK
DLD
DNMT1
DPP4
E2F1
EGF
EGFR
ELANE
ENG
ERBB2
F3
FABP1
FAS
FASN
FBP1
FECH
FOS
GAA
GPT
GSK3B
GSTM1
GSTP1
HIF1A
HMGCR
HMOX1
HSPA5
HSPB1
ICAM1
IFNA1
IFNB1
IFNG
IGF1
IGF2
IGFBP3
IL10
IL15
IL1A
IL1B
IL1RN
IL2
IL4
IL6
INSR
IRS1
JAK3
JUN
KDR
LDLR
LEP
LEPR
LTA
MAPK1
MAPK3
MAPK8
MCL1
MDM2
MIF
MMP1
MMP2
MMP3
MMP9
MPO
MTHFR
MTOR
MTTP
MYC
NFE2L2
NFKB1
NFKBIA
NR1H3
NR1I3
PAH
PDGFA
PIK3CG
PLAT
PLAU
PPARA
PPARG
PTGS2
RARB
RELA
SAMHD1
SCARB1
SELE
SELP
SERPINC1
SERPINE1
SIRT1
SLC2A1
SLCO1B1
SLCO1B3
SLPI
SOCS1
SOD1
SPP1
SREBF1
STAT1
STAT3
TERT
TGFB1
THBD
TIMP1
TIMP2
TNF
TNFSF13B
TOP2A
TP53
TUBB3
TYR
VCAM1
VDR
VEGFA
VIP
XIAP
