# Supplementary material for: Network Pharmacological Analysis and Experimental Validation of the Mechanisms of Action of Si-Ni-San Against Liver Fibrosis
Source: Front Pharmacol. 2021 Jul 1;12:656115. doi: 10.3389/fphar.2021.656115 (PMC8281251; doi:10.3389/fphar.2021.656115)
Supplement: Supplementary file 6 [file Table4.XLSX]

## Sheet: Sheet1
Potential pharmacodynamic targets of SNS
Gene symbol	Description
NOS2	Nitric oxide synthase, inducible
PTGS1	Prostaglandin G/H synthase 1
ESR1	Estrogen receptor
AR	Androgen receptor
PPARG	Peroxisome proliferator-activated receptor gamma
PTGS2	Prostaglandin G/H synthase 2
CA2	Carbonic anhydrase 2
ESR2	Estrogen receptor beta
MAPK14	Mitogen-activated protein kinase 14
GSK3B	Glycogen synthase kinase-3 beta
HSP90AA1	Heat shock protein HSP 90-alpha
CDK2	Cyclin-dependent kinase 2
LACTBL1	Putative beta-lactamase-like 1
CCNA2	Cyclin-A2
NCOA2	Nuclear receptor coactivator 2
DPP4	Dipeptidyl peptidase 4
AKR1B1	Aldose reductase
PRSS1	Trypsin-1
CHEK1	Serine/threonine-protein kinase Chk1
TOP2B	DNA topoisomerase 2-beta
SERPIND1	Heparin cofactor 2
KCNH2	Potassium voltage-gated channel subfamily H member 2
SCN5A	Sodium channel protein type 5 subunit alpha
F7	Coagulation factor VII
ADRB2	Beta-2 adrenergic receptor
MMP3	Stromelysin-1
RXRA	Retinoic acid receptor RXR-alpha
ACHE	Acetylcholinesterase
GABRA1	Gamma-aminobutyric acid receptor subunit alpha-1
MAOB	Amine oxidase [flavin-containing] B
RELA	Transcription factor p65
EGFR	Epidermal growth factor receptor
AKT1	RAC-alpha serine/threonine-protein kinase
VEGFA	Vascular endothelial growth factor A
CCND1	G1/S-specific cyclin-D1
BCL2	Apoptosis regulator Bcl-2
BCL2L1	Bcl-2-like protein 1
FOS	Proto-oncogene c-Fos
CDKN1A	Cyclin-dependent kinase inhibitor 1
EIF6	Eukaryotic translation initiation factor 6
BAX	Apoptosis regulator BAX
CASP9	Caspase-9
PLAU	Urokinase-type plasminogen activator
MMP2	72 kDa type IV collagenase
MMP9	Matrix metalloproteinase-9
MAPK1	Mitogen-activated protein kinase 1
IL10	Interleukin-10
EGF	Pro-epidermal growth factor
RB1	Retinoblastoma-associated protein
CD40LG	CD40 ligand
JUN	Transcription factor AP-1
IL6	Interleukin-6
AHSA1	Activator of 90 kDa heat shock protein ATPase homolog 1
CASP3	Caspase-3
TP53	Cellular tumor antigen p53
ELK1	ETS domain-containing protein Elk-1
NFKBIA	NF-kappa-B inhibitor alpha
POR	NADPH--cytochrome P450 reductase
ODC1	Ornithine decarboxylase
XDH	Xanthine dehydrogenase/oxidase
CASP8	Caspase-8
TOP1	DNA topoisomerase 1
SOD1	Superoxide dismutase [Cu-Zn]
PRKCA	Protein kinase C alpha type
MMP1	Interstitial collagenase
HIF1A	Hypoxia-inducible factor 1-alpha
STAT1	Signal transducer and activator of transcription 1-alpha/beta
RUNX1T1	Protein CBFA2T1
CDK1	Cyclin-dependent kinase 1
HSPA5	78 kDa glucose-regulated protein
ERBB2	Receptor tyrosine-protein kinase erbB-2
ACACA	Acetyl-CoA carboxylase 1
HMOX1	Heme oxygenase 1
CYP3A4	Cytochrome P450 3A4
CYP1A2	Cytochrome P450 1A2
CAV1	Caveolin-1
MYC	Myc proto-oncogene protein
F3	Tissue factor
GJA1	Gap junction alpha-1 protein
CYP1A1	Cytochrome P450 1A1
ICAM1	Intercellular adhesion molecule 1
IL1B	Interleukin-1 beta
CCL2	C-C motif chemokine 2
SELE	E-selectin
VCAM1	Vascular cell adhesion protein 1
PTGER3	Prostaglandin E2 receptor EP3 subtype
CXCL8	Interleukin-8
PRKCB	Protein kinase C beta type
BIRC5	Baculoviral IAP repeat containing 5
DUOX2	Dual oxidase 2
NOS3	Nitric oxide synthase, endothelial
HSPB1	Heat shock protein beta-1
TGFB1	Transforming growth factor beta-1
SULT1E1	Estrogen sulfotransferase
MGAM	Maltase-glucoamylase, intestinal
IL2	Interleukin-2
NR1I2	Nuclear receptor subfamily 1 group I member 2
CYP1B1	Cytochrome P450 1B1
CCNB1	G2/mitotic-specific cyclin-B1
PLAT	Tissue-type plasminogen activator
THBD	Thrombomodulin
SERPINE1	Plasminogen activator inhibitor 1
COL20A1	Collagen alpha-1(XX) chain
IFNG	Interferon gamma
ALOX5	Arachidonate 5-lipoxygenase
IL1A	Interleukin-1 alpha
MPO	Myeloperoxidase
TOP2A	DNA topoisomerase 2-alpha
NCF1	Neutrophil cytosol factor 1
ABCG2	ATP-binding cassette sub-family G member 2
HAS2	Hyaluronan synthase 2
GSTP1	Glutathione S-transferase P
NFE2L2	Nuclear factor erythroid 2-related factor 2
PARP1	Poly [ADP-ribose] polymerase 1
AHR	Aryl hydrocarbon receptor
PSMD3	26S proteasome non-ATPase regulatory subunit 3
SLC2A4	Solute carrier family 2, facilitated glucose transporter member 4
CXCL11	C-X-C motif chemokine 11
CXCL2	C-X-C motif chemokine 2
DCAF5	DDB1- and CUL4-associated factor 5
NR1I3	Nuclear receptor subfamily 1 group I member 3
CHEK2	Serine/threonine-protein kinase Chk2
INSR	Insulin receptor
CLDN4	Claudin-4
PPARA	Peroxisome proliferator-activated receptor alpha
PPARD	Peroxisome proliferator-activated receptor delta
HSF1	Heat shock factor protein 1
CRP	C-reactive protein
CXCL10	C-X-C motif chemokine 10
CHUK	Inhibitor of nuclear factor kappa-B kinase subunit alpha
SPP1	Osteopontin
RUNX2	Runt-related transcription factor 2
RASSF1	Ras association domain-containing protein 1
E2F1	Transcription factor E2F1
E2F2	Transcription factor E2F2
ACPP	Prostatic acid phosphatase
CTSD	Cathepsin D
IGFBP3	Insulin-like growth factor-binding protein 3
IGF2	Insulin-like growth factor II
IRF1	Interferon regulatory factor 1
ERBB3	Receptor tyrosine-protein kinase erbB-3
PON1	Serum paraoxonase/arylesterase 1
DIO1	Type I iodothyronine deiodinase
PCOLCE	Procollagen C-endopeptidase enhancer 1
NPEPPS	Puromycin-sensitive aminopeptidase
HK2	Hexokinase-2
NKX3-1	Homeobox protein Nkx-3.1
RASA1	Ras GTPase-activating protein 1
GSTM1	Glutathione S-transferase Mu 1
GSTM2	Glutathione S-transferase Mu 2
NR3C1	Glucocorticoid receptor
AMY2A	Pancreatic alpha-amylase
PCP4	Calmodulin regulator protein PCP4
PYGM	Glycogen phosphorylase, muscle form
NCOA1	Nuclear receptor coactivator 1
GRIA2	Glutamate receptor 2
OLR1	Oxidized low-density lipoprotein receptor 1
PGR	Progesterone receptor
CHRM1	Muscarinic acetylcholine receptor M1
SLC6A2	Sodium-dependent noradrenaline transporter
CHRM2	Muscarinic acetylcholine receptor M2
ADRA1B	Alpha-1B adrenergic receptor
IKBKB	Inhibitor of nuclear factor kappa-B kinase subunit beta
MAPK8	Mitogen-activated protein kinase 8
AKR1C3	Aldo-keto reductase family 1 member C3
SLPI	Antileukoproteinase
NR3C2	Mineralocorticoid receptor
ADH1C	Alcohol dehydrogenase 1C, gamma polypeptide
ADRA2A	Alpha-2A adrenergic receptor
SLC6A3	Sodium-dependent dopamine transporter
LTA4H	Leukotriene A-4 hydrolase
MAOA	Amine oxidase [flavin-containing] A
CTRB1	Chymotrypsinogen B1
CHRM3	Muscarinic acetylcholine receptor M3
ADRB1	Beta-1 adrenergic receptor
HTR2A	5-hydroxytryptamine receptor 2A
ADRA1D	Alpha-1D adrenergic receptor
PRKCD	Protein kinase C delta type
PTGER4	Prostaglandin E2 receptor EP4 subtype
PTGER2	Prostaglandin E2 receptor EP2 subtype
CD300A	CMRF35-like molecule 8
CHGA	Chromogranin-A
APOC2	Apolipoprotein C-II
KIF14	Kinesin-like protein KIF14
PDE7B	cAMP-specific 3',5'-cyclic phosphodiesterase 7B
PDE4A	cAMP-specific 3',5'-cyclic phosphodiesterase 4A
ADORA2A	Adenosine A2a receptor
PTGER1	Prostaglandin E2 receptor EP1 subtype
PDE4D	cAMP-specific 3',5'-cyclic phosphodiesterase 4D
PTGIR	Prostacyclin receptor
PDE7A	High affinity cAMP-specific 3',5'-cyclic phosphodiesterase 7A
PDE4C	cAMP-specific 3',5'-cyclic phosphodiesterase 4C
ATP1A1	Sodium/potassium-transporting ATPase subunit alpha-1
PRKCG	Protein kinase C gamma type
PDE4B	cAMP-specific 3',5'-cyclic phosphodiesterase 4B
ADORA1	Adenosine receptor A1
ANXA1	Annexin A1
HTR3A	5-hydroxytryptamine receptor 3A
ADA	Adenosine deaminase
ITFG2	KICSTOR complex protein ITFG2
DGUOK	Deoxyguanosine kinase, mitochondrial
DNMT1	DNA (cytosine-5)-methyltransferase 1
NUDT1	7,8-dihydro-8-oxoguanine triphosphatase
CD74	HLA class II histocompatibility antigen gamma chain
GUK1	Guanylate kinase
MIF	Macrophage migration inhibitory factor
CNTN2	Contactin-2
DPYD	Dihydropyrimidine dehydrogenase [NADP(+)]
TNFSF13	Tumor necrosis factor ligand superfamily member 13
ADK	Adenosine kinase
ITPA	Inosine triphosphate pyrophosphatase
PRPS1	Ribose-phosphate pyrophosphokinase 1
CECR1	Adenosine deaminase 2
BCL10	B-cell lymphoma/leukemia 10
PNP	Purine nucleoside phosphorylase
APRT	Adenine phosphoribosyltransferase
GHRL	Appetite-regulating hormone
DRD2	D(2) dopamine receptor
SAMHD1	Deoxynucleoside triphosphate triphosphohydrolase SAMHD1
DERA	Deoxyribose-phosphate aldolase
TNFSF13B	Tumor necrosis factor ligand superfamily member 13B
CRH	Corticoliberin
TNFRSF13C	Tumor necrosis factor receptor superfamily member 13C
ADAL	Adenosine deaminase-like protein
MGEA5	Protein O-GlcNAcase
DRD1	D(1A) dopamine receptor
NUDT16	U8 snoRNA-decapping enzyme
HPRT1	Hypoxanthine-guanine phosphoribosyltransferase
NUDT15	Nucleotide triphosphate diphosphatase NUDT15
TCN1	Transcobalamin-1
MUT	Methylmalonyl-CoA mutase, mitochondrial
MMAB	Cob(I)yrinic acid a,c-diamide adenosyltransferase, mitochondrial
NT5C2	Cytosolic purine 5'-nucleotidase
POLA1	DNA polymerase alpha catalytic subunit
MTRR	Methionine synthase reductase
ADORA2B	Adenosine receptor A2b
IMPDH1	Inosine-5'-monophosphate dehydrogenase 1
MTR	Methionine synthase
CUBN	Cubilin
AMN	Protein amnionless
MMACHC	Methylmalonic aciduria and homocystinuria type C protein
ADORA3	Transmembrane domain-containing protein TMIGD3
POLB	DNA polymerase beta
MMAA	Methylmalonic aciduria type A protein, mitochondrial
ENPP1	Ectonucleotide pyrophosphatase/phosphodiesterase family member 1
MTHFR	Methylenetetrahydrofolate reductase
ABCC2	Canalicular multispecific organic anion transporter 1
FBP1	Fructose-1,6-bisphosphatase 1
PRKAB1	5'-AMP-activated protein kinase subunit beta-1
ACVR1	Activin receptor type-1
ASNA1	ATPase ASNA1
ADRBK2	Beta-adrenergic receptor kinase 2
ACSS2	Acetyl-coenzyme A synthetase, cytoplasmic
ACVRL1	Serine/threonine-protein kinase receptor R3
ADCY1	Adenylate cyclase type 1
AMHR2	Anti-Muellerian hormone type-2 receptor
TNK2	Activated CDC42 kinase 1
ASNS	Asparagine synthetase
ABL2	Abelson tyrosine-protein kinase 2
ADRBK1	Beta-adrenergic receptor kinase 1
GUCY1A2	Guanylate cyclase soluble subunit alpha-2
SLC25A5	ADP/ATP translocase 2
PRKAA1	5'-AMP-activated protein kinase catalytic subunit alpha-1
ABCC9	ATP-binding cassette sub-family C member 9
CREB1	Cyclic AMP-responsive element-binding protein 1
ACSS1	Acetyl-coenzyme A synthetase 2-like, mitochondrial
PIM1	Serine/threonine-protein kinase pim-1
PYGL	Glycogen phosphorylase, liver form
ABL1	Tyrosine-protein kinase ABL1
AFG3L2	AFG3-like protein 2
CDK15	Cyclin-dependent kinase 15
HINT1	Histidine triad nucleotide-binding protein 1
ASS1	Argininosuccinate synthase
ACVR1B	Activin receptor type-1B
ACSL1	Long-chain-fatty-acid--CoA ligase 1
ABCA1	ATP-binding cassette sub-family A member 1
SLC25A6	ADP/ATP translocase 3
TERT	Telomerase reverse transcriptase
IMPDH2	Inosine-5'-monophosphate dehydrogenase 2
NAE1	NEDD8-activating enzyme E1 regulatory subunit
PRKAB2	5'-AMP-activated protein kinase subunit beta-2
APAF1	Apoptotic protease-activating factor 1
ABCC8	ATP-binding cassette sub-family C member 8
ALK	ALK tyrosine kinase receptor
ABCB11	Bile salt export pump
ABCB1	Multidrug resistance protein 1
ABCG1	ATP-binding cassette sub-family G member 1
ARAF	Serine/threonine-protein kinase A-Raf
SLC25A4	ADP/ATP translocase 1
NXT1	NTF2-related export protein 1
AKT3	RAC-gamma serine/threonine-protein kinase
PYGB	Glycogen phosphorylase, brain form
AKT2	RAC-beta serine/threonine-protein kinase
PDE5A	cGMP-specific 3',5'-cyclic phosphodiesterase
KHDRBS1	KH domain-containing, RNA-binding, signal transduction-associated protein 1
HOMER1	Homer protein homolog 1
PIK3CG	Phosphatidylinositol 4,5-bisphosphate 3-kinase catalytic subunit gamma isoform
AGT	Angiotensinogen
RIPK1	Receptor-interacting serine/threonine-protein kinase 1
PCNA	Proliferating cell nuclear antigen
DNM3	Dynamin-3
SMO	Smoothened homolog
TACR2	Substance-K receptor
CX3CR1	CX3C chemokine receptor 1
HAP1	Huntingtin-associated protein 1
NCBP2	Nuclear cap-binding protein subunit 2
FKBP1A	Peptidyl-prolyl cis-trans isomerase FKBP1A
CXCR4	C-X-C chemokine receptor type 4
GAA	Lysosomal alpha-glucosidase
SLC47A1	Multidrug and toxin extrusion protein 1
GLRA3	Glycine receptor subunit alpha-3
NFKB2	Nuclear factor NF-kappa-B p100 subunit
TNF	Tumor necrosis factor
HSD3B2	3 beta-hydroxysteroid dehydrogenase/Delta 5-->4-isomerase type 2
PTGIS	Prostacyclin synthase
CYP51A1	Lanosterol 14-alpha demethylase
P2RY12	P2Y purinoceptor 12
HSD3B1	3 beta-hydroxysteroid dehydrogenase/Delta 5-->4-isomerase type 1
HMGCR	3-hydroxy-3-methylglutaryl-coenzyme A reductase
MTOR	Serine/threonine-protein kinase mTOR
ITGB2	Integrin beta-2
DHFR	Dihydrofolate reductase
GABRB3	Gamma-aminobutyric acid receptor subunit beta-3
SI	Sucrase-isomaltase, intestinal
MLNR	Motilin receptor
SLCO1B3	Solute carrier organic anion transporter family member 1B3
LRP2	Low-density lipoprotein receptor-related protein 2
ITGAL	Integrin alpha-L
ALB	Serum albumin
HDAC2	Histone deacetylase 2
SLCO1B1	Solute carrier organic anion transporter family member 1B1
SEC14L3	SEC14-like protein 3
PPP2CA	Serine/threonine-protein phosphatase 2A catalytic subunit alpha isoform
PPP2CB	Serine/threonine-protein phosphatase 2A catalytic subunit beta isoform
SEC14L2	SEC14-like protein 2
DGKA	Diacylglycerol kinase alpha
SEC14L4	SEC14-like protein 4
SEC14L6	Putative SEC14-like protein 6
CNR2	Cannabinoid receptor 2
TYR	Tyrosinase
CNR1	Cannabinoid receptor 1
SLC2A1	Solute carrier family 2, facilitated glucose transporter member 1
JUP	Junction plakoglobin
FGF1	Fibroblast growth factor 1
PKP2	Plakophilin-2
SERPINE2	Glia-derived nexin
CCL3	C-C motif chemokine 3
SOCS1	Suppressor of cytokine signaling 1
SREBF1	Sterol regulatory element-binding protein 1
PTPN2	Tyrosine-protein phosphatase non-receptor type 2
TTPA	Alpha-tocopherol transfer protein
PPP2R1A	Serine/threonine-protein phosphatase 2A 65 kDa regulatory subunit A alpha isoform
ABCB4	Phosphatidylcholine translocator ABCB4
PKP3	Plakophilin-3
NF2	Merlin
AFM	Afamin
REST	RE1-silencing transcription factor
SOAT1	Sterol O-acyltransferase 1
MTTP	Microsomal triglyceride transfer protein large subunit
SOAT2	Sterol O-acyltransferase 2
STAT3	Signal transducer and activator of transcription 3
BAD	Bcl2-associated agonist of cell death
TIMP2	Metalloproteinase inhibitor 2
FAS	Tumor necrosis factor receptor superfamily member 6
MAPK9	Mitogen-activated protein kinase 9
CYP19A1	Aromatase
SELP	P-selectin
AGTR1	Type-1 angiotensin II receptor
IFNB1	Interferon beta
PDGFA	Platelet-derived growth factor subunit A
ACE2	Angiotensin-converting enzyme 2
GPT	Alanine aminotransferase 1
PGP	Glycerol-3-phosphate phosphatase
JAK3	Tyrosine-protein kinase JAK3
CDKN1B	Cyclin-dependent kinase inhibitor 1B
CDKN2AIP	CDKN2A-interacting protein
IFNA1	Interferon alpha-1/13
ITGB5	Integrin beta-5
LEPR	Leptin receptor
PLIN2	Perilipin-2
F2R	Proteinase-activated receptor 1
PDE3A	cGMP-inhibited 3',5'-cyclic phosphodiesterase A
CHRM4	Muscarinic acetylcholine receptor M4
CHRNA2	Neuronal acetylcholine receptor subunit alpha-2
SLC6A4	Sodium-dependent serotonin transporter
OPRM1	Mu-type opioid receptor
MAP2	Microtubule-associated protein 2
CAT	Catalase
TUBB	Tubulin beta chain
TUBA4A	Tubulin alpha-4A chain
ENSG00000258947	Tubulin beta-3 chain
EHHADH	Peroxisomal bifunctional enzyme
ZMYND8	Protein kinase C-binding protein 1
ALKBH3	Alpha-ketoglutarate-dependent dioxygenase alkB homolog 3
OGFOD2	2-oxoglutarate and iron dependent oxygenase domain containing 2
LEPREL2	Prolyl 3-hydroxylase 3
TMLHE	Trimethyllysine dioxygenase, mitochondrial
TUBA8	Tubulin alpha-8 chain
P4HTM	Transmembrane prolyl 4-hydroxylase
PLOD1	Procollagen-lysine,2-oxoglutarate 5-dioxygenase 1
TUBB4A	Tubulin beta-4A chain
EGLN2	Egl nine homolog 2
TUBA3E	Tubulin alpha-3E chain
ALKBH2	DNA oxidative demethylase ALKBH2
TUBB6	Tubulin beta-6 chain
BBOX1	Gamma-butyrobetaine dioxygenase
TUBB8	Tubulin beta-8 chain
TUBB2B	Tubulin beta-2B chain
PAM	Peptidyl-glycine alpha-amidating monooxygenase
SLC23A1	Solute carrier family 23 member 1
TUBB4B	Tubulin beta-4B chain
OGFOD1	Prolyl 3-hydroxylase OGFOD1
TUBA3C	Tubulin alpha-3C/D chain
TUBA1C	Tubulin alpha-1C chain
DBH	Dopamine beta-hydroxylase
EGLN3	Egl nine homolog 3
TUBB2A	Tubulin beta-2A chain
PLOD3	Procollagen-lysine,2-oxoglutarate 5-dioxygenase 3
P4HA1	Prolyl 4-hydroxylase subunit alpha-1
TUBA1B	Tubulin alpha-1B chain
EGLN1	Egl nine homolog 1
PADI4	Protein-arginine deiminase type-4
LEPREL1	Prolyl 3-hydroxylase 2
LCT	Lactase-phlorizin hydrolase
PLOD2	Procollagen-lysine,2-oxoglutarate 5-dioxygenase 2
LEPRE1	Prolyl 3-hydroxylase 1
TUBA3D	Tubulin, alpha 3d
PHYH	Phytanoyl-CoA dioxygenase, peroxisomal
TUBA1A	Tubulin alpha-1A chain
CD14	Monocyte differentiation antigen CD14
LBP	Lipopolysaccharide-binding protein
SCN11A	Sodium channel protein type 11 subunit alpha
CACNA2D1	Voltage-dependent calcium channel subunit alpha-2/delta-1
SCN1A	Sodium channel protein type 1 subunit alpha
GABRA2	Gamma-aminobutyric acid receptor subunit alpha-2
GABRD	Gamma-aminobutyric acid receptor subunit delta
GABRB1	Gamma-aminobutyric acid receptor subunit beta-1
GABRG3	Gamma-aminobutyric acid receptor subunit gamma-3
SCN10A	Sodium channel protein type 10 subunit alpha
GABRE	Gamma-aminobutyric acid receptor subunit epsilon
GABRA3	Gamma-aminobutyric acid receptor subunit alpha-3
GABRG1	Gamma-aminobutyric acid receptor subunit gamma-1
GABRP	Gamma-aminobutyric acid receptor subunit pi
GABRA4	Gamma-aminobutyric acid receptor subunit alpha-4
GABRB2	Gamma-aminobutyric acid receptor subunit beta-2
CHRM5	Muscarinic acetylcholine receptor M5
CA4	Carbonic anhydrase 4
GABRQ	Gamma-aminobutyric acid receptor subunit theta
CES1	Liver carboxylesterase 1
GABRA5	Gamma-aminobutyric acid receptor subunit alpha-5
GABRA6	Gamma-aminobutyric acid receptor subunit alpha-6
GABRG2	Gamma-aminobutyric acid receptor subunit gamma-2
GRIK1	Glutamate receptor ionotropic, kainate 1
CDK4	Cyclin-dependent kinase 4
MDM2	E3 ubiquitin-protein ligase Mdm2
APBA3	Amyloid-beta A4 precursor protein-binding family A member 3
CASP7	Caspase-7
MCL1	Induced myeloid leukemia cell differentiation protein Mcl-1
IL4	Interleukin-4
XIAP	E3 ubiquitin-protein ligase XIAP
PTGES	Prostaglandin E synthase
NUF2	Kinetochore protein Nuf2
ADCY2	Adenylate cyclase type 2
MET	Hepatocyte growth factor receptor
F10	Coagulation factor X
MAPK3	Mitogen-activated protein kinase 3
FASN	Fatty acid synthase
LDLR	Low-density lipoprotein receptor
APOB	Apolipoprotein B-100
PLB1	Phospholipase B1, membrane-associated
UGT1A8	UDP-glucuronosyltransferase 1-1
GSR	Glutathione reductase, mitochondrial
ABCC1	Multidrug resistance-associated protein 1
ADIPOQ	Adiponectin
AKR1C1	Aldo-keto reductase family 1 member C1
GOT1	Aspartate aminotransferase, cytoplasmic
ABAT	4-aminobutyrate aminotransferase, mitochondrial
TIMP1	Metalloproteinase inhibitor 1
PLA2G4A	Cytosolic phospholipase A2
CD163	Scavenger receptor cysteine-rich type 1 protein M130
EPHB2	Ephrin type-B receptor 2
ITM2C	Integral membrane protein 2C
TIAM2	T-lymphoma invasion and metastasis-inducing protein 2
HTR4	5-hydroxytryptamine receptor 4
VDR	Vitamin D3 receptor
CHD1	Chromodomain-helicase-DNA-binding protein 1
KRT12	Keratin, type I cytoskeletal 12
ADRA2C	Alpha-2C adrenergic receptor
PKIA	cAMP-dependent protein kinase inhibitor alpha
SIRT1	NAD-dependent protein deacetylase sirtuin-1
ATP5B	ATP synthase subunit beta, mitochondrial
MT-ND6	NADH-ubiquinone oxidoreductase chain 6
FOSL2	Fos-related antigen 2
PAWR	PRKC apoptosis WT1 regulator protein
CD36	Platelet glycoprotein 4
CCR7	C-C chemokine receptor type 7
ABHD6	Monoacylglycerol lipase ABHD6
MGLL	Monoglyceride lipase
FCER1G	High affinity immunoglobulin epsilon receptor subunit gamma
SUMO1	Small ubiquitin-related modifier 1
APOH	Beta-2-glycoprotein 1
GPR55	G-protein coupled receptor 55
CHRNB2	Neuronal acetylcholine receptor subunit beta-2
CETP	Cholesteryl ester transfer protein
FCER1A	High affinity immunoglobulin epsilon receptor subunit alpha
CAV3	Caveolin-3
RNF207	RING finger protein 207
C3	Complement C3
DAGLA	Sn1-specific diacylglycerol lipase alpha
PLIN5	Perilipin-5
ZP3	Zona pellucida sperm-binding protein 3
OPRD1	Delta-type opioid receptor
OPRK1	Kappa-type opioid receptor
ADRA1A	Alpha-1A adrenergic receptor
KCNH6	Potassium voltage-gated channel subfamily H member 6
GGCX	Vitamin K-dependent gamma-carboxylase
VKORC1	Vitamin K epoxide reductase complex subunit 1
KCNH7	Potassium voltage-gated channel subfamily H member 7
ADRA2B	Alpha-2B adrenergic receptor
DGAT1	Diacylglycerol O-acyltransferase 1
TNFSF11	Tumor necrosis factor ligand superfamily member 11
APOA2	Apolipoprotein A-II
SLC6A1	Sodium- and chloride-dependent GABA transporter 1
LONP2	Lon protease homolog 2, peroxisomal
NECAB3	N-terminal EF-hand calcium-binding protein 3
NFKB1	Nuclear factor NF-kappa-B p105 subunit
GLA	Galactosidase alpha
STXBP1	Syntaxin-binding protein 1
NR1H3	Oxysterols receptor LXR-alpha
TWIST1	Twist-related protein 1
SIRT4	NAD-dependent protein lipoamidase sirtuin-4, mitochondrial
EP300	Histone acetyltransferase p300
SPN	Leukosialin
IGF1	Insulin-like growth factor I
GOLGA2	Golgin subfamily A member 2
AVPR1A	Vasopressin V1a receptor
APOA5	Apolipoprotein A-V
CCL19	C-C motif chemokine 19
ACACB	Acetyl-CoA carboxylase 2
VIP	VIP peptides
RABGEF1	RAB guanine nucleotide exchange factor 1
OXT	Oxytocin-neurophysin 1
CCL5	C-C motif chemokine 5
LGALS9	Galectin-9
CRHR1	Corticotropin-releasing factor receptor 1
APOE	Apolipoprotein E
HTR1B	5-hydroxytryptamine receptor 1B
ELANE	Neutrophil elastase
ENG	Endoglin
FER	Tyrosine-protein kinase Fer
NECAB1	N-terminal EF-hand calcium binding protein 1
IRS2	Insulin receptor substrate 2
NOSIP	Nitric oxide synthase-interacting protein
GFI1	Zinc finger protein Gfi-1
NPFF	Pro-FMRFamide-related neuropeptide FF
FABP1	Fatty acid-binding protein, liver
NPY5R	Neuropeptide Y receptor type 5
ITM2B	Integral membrane protein 2B
TYSND1	Peroxisomal leader peptide-processing protease
MILR1	Allergin-1
P2RY1	P2Y purinoceptor 1
APLN	Apelin
CCL21	C-C motif chemokine 21
FECH	Ferrochelatase, mitochondrial
IL1RN	Interleukin-1 receptor antagonist protein
VIMP	Selenoprotein S
LPL	Lipoprotein lipase
OXTR	Oxytocin receptor
LEP	Leptin
AVP	Vasopressin-neurophysin 2-copeptin
TNFRSF11A	Tumor necrosis factor receptor superfamily member 11A
NECAB2	N-terminal EF-hand calcium-binding protein 2
MSR1	Macrophage scavenger receptor types I and II
ACVR2A	Activin receptor type-2A
CHP1	Calcineurin B homologous protein 1
CD28	T-cell-specific surface glycoprotein CD28
ACADVL	Very long-chain specific acyl-CoA dehydrogenase, mitochondrial
BDKRB2	B2 bradykinin receptor
APOC3	Apolipoprotein C-III
SLC51B	Organic solute transporter subunit beta
NR1H2	Oxysterols receptor LXR-beta
ACADL	Long-chain specific acyl-CoA dehydrogenase, mitochondrial
AGTR2	Type-2 angiotensin II receptor
DRD4	Dopamine receptor D4
GATA3	Trans-acting T-cell-specific transcription factor GATA-3
TCF7L2	Transcription factor 7-like 2
PNLIP	Pancreatic lipase
ABCG8	ATP-binding cassette sub-family G member 8
SREBF2	Sterol regulatory element-binding protein 2
AATF	Protein AATF
BACE2	Beta-secretase 2
APOC1	Apolipoprotein C-I
P2RY2	P2Y purinoceptor 2
RAMP1	Receptor activity-modifying protein 1
BDNF	Brain-derived neurotrophic factor
IL20RB	Interleukin-20 receptor subunit beta
IL15	Interleukin-15
FOXF1	Forkhead box protein F1
ABCD2	ATP-binding cassette sub-family D member 2
APOA1	Apolipoprotein A-I
EHD1	EH domain-containing protein 1
CPT1A	Carnitine O-palmitoyltransferase 1, liver isoform
PLCB1	1-phosphatidylinositol 4,5-bisphosphate phosphodiesterase beta-1
ATP2B4	Plasma membrane calcium-transporting ATPase 4
CTNNB1	Catenin beta-1
LAMTOR1	Ragulator complex protein LAMTOR1
SNCA	Alpha-synuclein
ARRDC3	Arrestin domain-containing protein 3
NPC1L1	Niemann-Pick C1-like protein 1
ABCA7	ATP-binding cassette sub-family A member 7
LCAT	Phosphatidylcholine-sterol acyltransferase
LTA	Lymphotoxin-alpha
ARFGEF1	Brefeldin A-inhibited guanine nucleotide-exchange protein 1
ARF1	ADP-ribosylation factor 1
ADRB3	Beta-3 adrenergic receptor
ABCG5	ATP-binding cassette sub-family G member 5
SCARB1	Scavenger receptor class B member 1
IRS1	Insulin receptor substrate 1
IL13RA2	Interleukin-13 receptor subunit alpha-2
ACSL3	Long-chain-fatty-acid--CoA ligase 3
PXYLP1	2-phosphoxylose phosphatase 1
CRHR2	Corticotropin-releasing factor receptor 2
CYP27B1	25-hydroxyvitamin D-1 alpha hydroxylase, mitochondrial
SLC27A1	Long-chain fatty acid transport protein 1
RXRB	Retinoic acid receptor RXR-beta
RARG	Retinoic acid receptor gamma
GRIN3B	Glutamate receptor ionotropic, NMDA 3B
GRIN2A	Glutamate receptor ionotropic, NMDA 2A
RARB	Retinoic acid receptor beta
PAH	Phenylalanine-4-hydroxylase
RXRG	Retinoic acid receptor RXR-gamma
GRIN2C	Glutamate receptor ionotropic, NMDA 2C
GRIN2B	Glutamate receptor ionotropic, NMDA 2B
GRIN3A	Glutamate receptor ionotropic, NMDA 3A
RARA	Retinoic acid receptor alpha
GRIN2D	Glutamate receptor ionotropic, NMDA 2D
GRIN1	Glutamate receptor ionotropic, NMDA 1
KDR	Vascular endothelial growth factor receptor 2
MAPK10	Mitogen-activated protein kinase 10
CYP2E1	Cytochrome P450 2E1
HSD11B2	Corticosteroid 11-beta-dehydrogenase isozyme 2
CTNNA1	Catenin alpha-1
FGF2	Fibroblast growth factor 2
GCDH	Glutaryl-CoA dehydrogenase, mitochondrial
ERO1LB	ERO1-like protein beta
IVD	Isovaleryl-CoA dehydrogenase, mitochondrial
NQO2	Ribosyldihydronicotinamide dehydrogenase [quinone]
CYB5R1	NADH-cytochrome b5 reductase 1
FDXR	NADPH:adrenodoxin oxidoreductase, mitochondrial
DAO	D-amino-acid oxidase
TXNRD1	Thioredoxin reductase 1, cytoplasmic
ACADS	Short-chain specific acyl-CoA dehydrogenase, mitochondrial
CYB5R3	NADH-cytochrome b5 reductase 3
IL4I1	L-amino-acid oxidase
AIFM1	Apoptosis-inducing factor 1, mitochondrial
MAPT	Microtubule-associated protein tau
ACOX1	Peroxisomal acyl-coenzyme A oxidase 1
ACADM	Medium-chain specific acyl-CoA dehydrogenase, mitochondrial
FKBP1B	Peptidyl-prolyl cis-trans isomerase FKBP1B
NQO1	NAD(P)H dehydrogenase [quinone] 1
ACAD8	Isobutyryl-CoA dehydrogenase, mitochondrial
NOS1	Nitric oxide synthase, brain
TUBB1	Tubulin beta-1 chain
DLD	Dihydrolipoyl dehydrogenase, mitochondrial
MAP4	Microtubule-associated protein 4
GFER	FAD-linked sulfhydryl oxidase ALR
CACNB1	Voltage-dependent L-type calcium channel subunit beta-1
SRD5A1	3-oxo-5-alpha-steroid 4-dehydrogenase 1
CACNA1H	Voltage-dependent T-type calcium channel subunit alpha-1H
CACNA1F	Voltage-dependent L-type calcium channel subunit alpha-1F
PRLR	Prolactin receptor
CACNA1A	Voltage-dependent P/Q-type calcium channel subunit alpha-1A
CACNA1I	Voltage-dependent T-type calcium channel subunit alpha-1I
CACNA2D2	Voltage-dependent calcium channel subunit alpha-2/delta-2
SERPINC1	Antithrombin-III
SHBG	Sex hormone-binding globulin
CACNA1S	Voltage-dependent L-type calcium channel subunit alpha-1S
CACNA2D3	Voltage-dependent calcium channel subunit alpha-2/delta-3
CACNB4	Voltage-dependent L-type calcium channel subunit beta-4
CACNA1B	Voltage-dependent N-type calcium channel subunit alpha-1B
CACNA1C	Voltage-dependent L-type calcium channel subunit alpha-1C
CACNA1D	Voltage-dependent L-type calcium channel subunit alpha-1D
CACNB3	Voltage-dependent L-type calcium channel subunit beta-3
CYP11B2	Cytochrome P450 11B2, mitochondrial
CACNA1G	Voltage-dependent T-type calcium channel subunit alpha-1G
CACNB2	Voltage-dependent L-type calcium channel subunit beta-2
CACNG1	Voltage-dependent calcium channel gamma-1 subunit
CRYZ	Quinone oxidoreductase
S100P	Protein S100-P
KCNMA1	Calcium-activated potassium channel subunit alpha-1
BLVRB	Flavin reductase (NADPH)
RFK	Riboflavin kinase
GNRHR	Gonadotropin-releasing hormone receptor
