# Supplementary material for: Network Pharmacological Analysis and Experimental Validation of the Mechanisms of Action of Si-Ni-San Against Liver Fibrosis
Source: Front Pharmacol. 2021 Jul 1;12:656115. doi: 10.3389/fphar.2021.656115 (PMC8281251; doi:10.3389/fphar.2021.656115)
Supplement: Supplementary file 7 [file Table1.XLSX]

## Sheet: Sheet1
Hepatic fibrosis grading system
Grade	Fibrosis
0	No fibrosis
1	Stellate enlargement of portal tract but without septa formation
2	Enlargement of portal tract with rare septa formation
3	Numerous septa formation
4	Cirrhosis
