# Supplementary material for: Network Pharmacological Analysis and Experimental Validation of the Mechanisms of Action of Si-Ni-San Against Liver Fibrosis
Source: Front Pharmacol. 2021 Jul 1;12:656115. doi: 10.3389/fphar.2021.656115 (PMC8281251; doi:10.3389/fphar.2021.656115)
Supplement: Supplementary file 8 [file Table5.XLSX]

## Sheet: Sheet1
Known liver fibrosis-related targets
Gene Symbol	Description
CFTR	CF Transmembrane Conductance Regulator
TNF	Tumor Necrosis Factor
TGFB1	Transforming Growth Factor Beta 1
IFNG	Interferon Gamma
IL10	Interleukin 10
HFE	Homeostatic Iron Regulator
TERT	Telomerase Reverse Transcriptase
NPHP3	Nephrocystin 3
TMEM67	Transmembrane Protein 67
GPT	Glutamic--Pyruvic Transaminase
RPGRIP1L	RPGRIP1 Like
TP53	Tumor Protein P53
RTEL1	Regulator Of Telomere Elongation Helicase 1
ALB	Albumin
CC2D2A	Coiled-Coil And C2 Domain Containing 2A
IL6	Interleukin 6
PKHD1	PKHD1 Ciliary IPT Domain Containing Fibrocystin/Polyductin
CCN2	Cellular Communication Network Factor 2
HLA-DRB1	Major Histocompatibility Complex, Class II, DR Beta 1
CAV1	Caveolin 1
FASLG	Fas Ligand
CD40LG	CD40 Ligand
NR1H4	Nuclear Receptor Subfamily 1 Group H Member 4
FAS	Fas Cell Surface Death Receptor
CXCL8	C-X-C Motif Chemokine Ligand 8
NPHP1	Nephrocystin 1
IFNA1	Interferon Alpha 1
MIR21	MicroRNA 21
SERPINA1	Serpin Family A Member 1
TERC	Telomerase RNA Component
NPHP4	Nephrocystin 4
SERPINE1	Serpin Family E Member 1
IFNL3	Interferon Lambda 3
EGF	Epidermal Growth Factor
CEP290	Centrosomal Protein 290
NEK8	NIMA Related Kinase 8
ABCB4	ATP Binding Cassette Subfamily B Member 4
MBL2	Mannose Binding Lectin 2
PARN	Poly(A)-Specific Ribonuclease
TNFRSF1A	TNF Receptor Superfamily Member 1A
MIR122	MicroRNA 122
KRT18	Keratin 18
SLC17A5	Solute Carrier Family 17 Member 5
SP110	SP110 Nuclear Body Protein
SLC25A13	Solute Carrier Family 25 Member 13
SMAD4	SMAD Family Member 4
GGT1	Gamma-Glutamyltransferase 1
CCR6	C-C Motif Chemokine Receptor 6
INVS	Inversin
MKS1	MKS Transition Zone Complex Subunit 1
HMOX1	Heme Oxygenase 1
F2	Coagulation Factor II, Thrombin
MUC1	Mucin 1, Cell Surface Associated
PTPRC	Protein Tyrosine Phosphatase Receptor Type C
WDR19	WD Repeat Domain 19
TTC21B	Tetratricopeptide Repeat Domain 21B
INS	Insulin
ABCB11	ATP Binding Cassette Subfamily B Member 11
TMEM216	Transmembrane Protein 216
IL13	Interleukin 13
TCTN2	Tectonic Family Member 2
HAMP	Hepcidin Antimicrobial Peptide
CTNNB1	Catenin Beta 1
STAT3	Signal Transducer And Activator Of Transcription 3
AHI1	Abelson Helper Integration Site 1
IFNA2	Interferon Alpha 2
TLR4	Toll Like Receptor 4
IL4	Interleukin 4
IL1B	Interleukin 1 Beta
PKD1	Polycystin 1, Transient Receptor Potential Channel Interacting
IFT140	Intraflagellar Transport 140
B9D1	B9 Domain Containing 1
CTLA4	Cytotoxic T-Lymphocyte Associated Protein 4
HNF1A	HNF1 Homeobox A
CD81	CD81 Molecule
AFP	Alpha Fetoprotein
PIK3CA	Phosphatidylinositol-4,5-Bisphosphate 3-Kinase Catalytic Subunit Alpha
STAT1	Signal Transducer And Activator Of Transcription 1
OFD1	OFD1 Centriole And Centriolar Satellite Protein
CLDN1	Claudin 1
HNF4A	Hepatocyte Nuclear Factor 4 Alpha
TIMP1	TIMP Metallopeptidase Inhibitor 1
HLA-A	Major Histocompatibility Complex, Class I, A
MMP9	Matrix Metallopeptidase 9
IFT122	Intraflagellar Transport 122
TMEM231	Transmembrane Protein 231
IQCB1	IQ Motif Containing B1
IFT80	Intraflagellar Transport 80
GBE1	1,4-Alpha-Glucan Branching Enzyme 1
HJV	Hemojuvelin BMP Co-Receptor
CEP164	Centrosomal Protein 164
LOX	Lysyl Oxidase
CXCL10	C-X-C Motif Chemokine Ligand 10
CCR5	C-C Motif Chemokine Receptor 5 (Gene/Pseudogene)
ATP8B1	ATPase Phospholipid Transporting 8B1
HGF	Hepatocyte Growth Factor
HLA-DQB1	Major Histocompatibility Complex, Class II, DQ Beta 1
CP	Ceruloplasmin
JAG1	Jagged Canonical Notch Ligand 1
B9D2	B9 Domain Containing 2
SDCCAG8	Serologically Defined Colon Cancer Antigen 8
PPARG	Peroxisome Proliferator Activated Receptor Gamma
TINF2	TERF1 Interacting Nuclear Factor 2
NHP2	NHP2 Ribonucleoprotein
ANKS6	Ankyrin Repeat And Sterile Alpha Motif Domain Containing 6
FOXP3	Forkhead Box P3
VEGFA	Vascular Endothelial Growth Factor A
BBS2	Bardet-Biedl Syndrome 2
INPP5E	Inositol Polyphosphate-5-Phosphatase E
NOP10	NOP10 Ribonucleoprotein
TLR3	Toll Like Receptor 3
G6PC	Glucose-6-Phosphatase Catalytic Subunit
CCL2	C-C Motif Chemokine Ligand 2
CRP	C-Reactive Protein
WRAP53	WD Repeat Containing Antisense To TP53
MMP2	Matrix Metallopeptidase 2
CDKN3	Cyclin Dependent Kinase Inhibitor 3
SLC40A1	Solute Carrier Family 40 Member 1
ARL13B	ADP Ribosylation Factor Like GTPase 13B
IFT43	Intraflagellar Transport 43
CYP7A1	Cytochrome P450 Family 7 Subfamily A Member 1
TRAF3IP1	TRAF3 Interacting Protein 1
TYMP	Thymidine Phosphorylase
BMP6	Bone Morphogenetic Protein 6
WDR35	WD Repeat Domain 35
TLR2	Toll Like Receptor 2
IFT172	Intraflagellar Transport 172
APOE	Apolipoprotein E
ACE	Angiotensin I Converting Enzyme
SERPINC1	Serpin Family C Member 1
PRTN3	Proteinase 3
KRT8	Keratin 8
ENG	Endoglin
MAPK8	Mitogen-Activated Protein Kinase 8
CPT2	Carnitine Palmitoyltransferase 2
IL17A	Interleukin 17A
LMNA	Lamin A/C
FAH	Fumarylacetoacetate Hydrolase
AKT1	AKT Serine/Threonine Kinase 1
PNPLA3	Patatin Like Phospholipase Domain Containing 3
MAT1A	Methionine Adenosyltransferase 1A
HLA-B	Major Histocompatibility Complex, Class I, B
DKC1	Dyskerin Pseudouridine Synthase 1
JAK2	Janus Kinase 2
SMAD3	SMAD Family Member 3
SPP1	Secreted Phosphoprotein 1
ALMS1	ALMS1 Centrosome And Basal Body Associated Protein
STN1	STN1 Subunit Of CST Complex
MIR34C	MicroRNA 34c
APOB	Apolipoprotein B
ELANE	Elastase, Neutrophil Expressed
NOTCH1	Notch Receptor 1
THPO	Thrombopoietin
HLA-DQA1	Major Histocompatibility Complex, Class II, DQ Alpha 1
IL18	Interleukin 18
IKBKG	Inhibitor Of Nuclear Factor Kappa B Kinase Regulatory Subunit Gamma
FECH	Ferrochelatase
PKD2	Polycystin 2, Transient Receptor Potential Cation Channel
ACTC1	Actin Alpha Cardiac Muscle 1
DYNC2H1	Dynein Cytoplasmic 2 Heavy Chain 1
TFR2	Transferrin Receptor 2
MKKS	McKusick-Kaufman Syndrome
BBS1	Bardet-Biedl Syndrome 1
KIAA0586	KIAA0586
BBS4	Bardet-Biedl Syndrome 4
MMP1	Matrix Metallopeptidase 1
ABCB7	ATP Binding Cassette Subfamily B Member 7
HP	Haptoglobin
NFKB1	Nuclear Factor Kappa B Subunit 1
MIR17	MicroRNA 17
IL2	Interleukin 2
EDN1	Endothelin 1
UROD	Uroporphyrinogen Decarboxylase
FADD	Fas Associated Via Death Domain
HADHA	Hydroxyacyl-CoA Dehydrogenase Trifunctional Multienzyme Complex Subunit Alpha
BBS7	Bardet-Biedl Syndrome 7
EGFR	Epidermal Growth Factor Receptor
ATP11A	ATPase Phospholipid Transporting 11A
KIF7	Kinesin Family Member 7
CYP2E1	Cytochrome P450 Family 2 Subfamily E Member 1
TJP2	Tight Junction Protein 2
IFIH1	Interferon Induced With Helicase C Domain 1
MTTP	Microsomal Triglyceride Transfer Protein
LEP	Leptin
APC	APC Regulator Of WNT Signaling Pathway
CDH1	Cadherin 1
MIR223	MicroRNA 223
CCL5	C-C Motif Chemokine Ligand 5
SLC10A1	Solute Carrier Family 10 Member 1
SFTPC	Surfactant Protein C
TGFBR1	Transforming Growth Factor Beta Receptor 1
GLIS2	GLIS Family Zinc Finger 2
SPINK1	Serine Peptidase Inhibitor Kazal Type 1
HNF1B	HNF1 Homeobox B
AIRE	Autoimmune Regulator
IRF5	Interferon Regulatory Factor 5
ABCB1	ATP Binding Cassette Subfamily B Member 1
ALOX5	Arachidonate 5-Lipoxygenase
CEP120	Centrosomal Protein 120
HRAS	HRas Proto-Oncogene, GTPase
CD4	CD4 Molecule
TMEM237	Transmembrane Protein 237
MAPK1	Mitogen-Activated Protein Kinase 1
KRAS	KRAS Proto-Oncogene, GTPase
CALR	Calreticulin
MPO	Myeloperoxidase
ASS1	Argininosuccinate Synthase 1
TLR9	Toll Like Receptor 9
ELN	Elastin
FN1	Fibronectin 1
ADIPOQ	Adiponectin, C1Q And Collagen Domain Containing
CDKN2A	Cyclin Dependent Kinase Inhibitor 2A
DCDC2	Doublecortin Domain Containing 2
BBS10	Bardet-Biedl Syndrome 10
SFTPD	Surfactant Protein D
IL5	Interleukin 5
IL12RB1	Interleukin 12 Receptor Subunit Beta 1
BBS9	Bardet-Biedl Syndrome 9
WDR60	WD Repeat Domain 60
IFT27	Intraflagellar Transport 27
PSMB8	Proteasome 20S Subunit Beta 8
TSC2	TSC Complex Subunit 2
IL1A	Interleukin 1 Alpha
CTC1	CST Telomere Replication Complex Component 1
EVC2	EvC Ciliary Complex Subunit 2
EVC	EvC Ciliary Complex Subunit 1
BBS5	Bardet-Biedl Syndrome 5
INSR	Insulin Receptor
GLIS3	GLIS Family Zinc Finger 3
JUN	Jun Proto-Oncogene, AP-1 Transcription Factor Subunit
HAVCR2	Hepatitis A Virus Cellular Receptor 2
MIR483	MicroRNA 483
HLA-DPB1	Major Histocompatibility Complex, Class II, DP Beta 1
KRT19	Keratin 19
MUC5B	Mucin 5B, Oligomeric Mucus/Gel-Forming
GUCY2C	Guanylate Cyclase 2C
SMPD1	Sphingomyelin Phosphodiesterase 1
SMAD7	SMAD Family Member 7
RBCK1	RANBP2-Type And C3HC4-Type Zinc Finger Containing 1
TMEM138	Transmembrane Protein 138
PHKG2	Phosphorylase Kinase Catalytic Subunit Gamma 2
SMAD2	SMAD Family Member 2
HAVCR1	Hepatitis A Virus Cellular Receptor 1
RSF1	Remodeling And Spacing Factor 1
CCND1	Cyclin D1
IGF1	Insulin Like Growth Factor 1
SCNN1A	Sodium Channel Epithelial 1 Subunit Alpha
EPO	Erythropoietin
IFNL4	Interferon Lambda 4 (Gene/Pseudogene)
TCTN1	Tectonic Family Member 1
XPNPEP3	X-Prolyl Aminopeptidase 3
SEPSECS	Sep (O-Phosphoserine) TRNA:Sec (Selenocysteine) TRNA Synthase
CLCN5	Chloride Voltage-Gated Channel 5
ALAS2	5'-Aminolevulinate Synthase 2
CXCR4	C-X-C Motif Chemokine Receptor 4
NEK1	NIMA Related Kinase 1
MIR155	MicroRNA 155
WDPCP	WD Repeat Containing Planar Cell Polarity Effector
FCGR2A	Fc Fragment Of IgG Receptor IIa
REN	Renin
POLG	DNA Polymerase Gamma, Catalytic Subunit
CXCR3	C-X-C Motif Chemokine Receptor 3
COL1A1	Collagen Type I Alpha 1 Chain
CXCL12	C-X-C Motif Chemokine Ligand 12
RTEL1-TNFRSF6B	RTEL1-TNFRSF6B Readthrough (NMD Candidate)
IFT52	Intraflagellar Transport 52
CEP83	Centrosomal Protein 83
PRKAG2	Protein Kinase AMP-Activated Non-Catalytic Subunit Gamma 2
WDR34	WD Repeat Domain 34
RPGRIP1	RPGR Interacting Protein 1
NFE2L2	Nuclear Factor, Erythroid 2 Like 2
IL1RN	Interleukin 1 Receptor Antagonist
TMEM107	Transmembrane Protein 107
CYP3A4	Cytochrome P450 Family 3 Subfamily A Member 4
ADRB2	Adrenoceptor Beta 2
ABCC2	ATP Binding Cassette Subfamily C Member 2
TCF4	Transcription Factor 4
DGUOK	Deoxyguanosine Kinase
MIR125A	MicroRNA 125a
VCP	Valosin Containing Protein
IFT74	Intraflagellar Transport 74
HADHB	Hydroxyacyl-CoA Dehydrogenase Trifunctional Multienzyme Complex Subunit Beta
MPI	Mannose Phosphate Isomerase
AGPAT2	1-Acylglycerol-3-Phosphate O-Acyltransferase 2
UMOD	Uromodulin
NPM1	Nucleophosmin 1
SLC11A2	Solute Carrier Family 11 Member 2
JAK1	Janus Kinase 1
CD34	CD34 Molecule
MX1	MX Dynamin Like GTPase 1
HMGB1	High Mobility Group Box 1
PTGS2	Prostaglandin-Endoperoxide Synthase 2
CCL3	C-C Motif Chemokine Ligand 3
PDGFRB	Platelet Derived Growth Factor Receptor Beta
AKR1D1	Aldo-Keto Reductase Family 1 Member D1
MIR34A	MicroRNA 34a
SOCS3	Suppressor Of Cytokine Signaling 3
PDGFRA	Platelet Derived Growth Factor Receptor Alpha
TCTN3	Tectonic Family Member 3
MMP7	Matrix Metallopeptidase 7
PRKCSH	Protein Kinase C Substrate 80K-H
CASP8	Caspase 8
TF	Transferrin
MIR15A	MicroRNA 15a
XIAP	X-Linked Inhibitor Of Apoptosis
CSPP1	Centrosome And Spindle Pole Associated Protein 1
DYNC2LI1	Dynein Cytoplasmic 2 Light Intermediate Chain 1
MPL	MPL Proto-Oncogene, Thrombopoietin Receptor
GYS2	Glycogen Synthase 2
ATP7B	ATPase Copper Transporting Beta
CD79A	CD79a Molecule
BSCL2	BSCL2 Lipid Droplet Biogenesis Associated, Seipin
ACADVL	Acyl-CoA Dehydrogenase Very Long Chain
HSD3B7	Hydroxy-Delta-5-Steroid Dehydrogenase, 3 Beta- And Steroid Delta-Isomerase 7
IL1R1	Interleukin 1 Receptor Type 1
MIR126	MicroRNA 126
PTCH1	Patched 1
CEP41	Centrosomal Protein 41
MIR222	MicroRNA 222
CD36	CD36 Molecule
BBS12	Bardet-Biedl Syndrome 12
SLCO1B3	Solute Carrier Organic Anion Transporter Family Member 1B3
CXCR1	C-X-C Motif Chemokine Receptor 1
PSMA7	Proteasome 20S Subunit Alpha 7
PPARA	Peroxisome Proliferator Activated Receptor Alpha
IFNB1	Interferon Beta 1
CSF3	Colony Stimulating Factor 3
SLCO1B1	Solute Carrier Organic Anion Transporter Family Member 1B1
IFNAR2	Interferon Alpha And Beta Receptor Subunit 2
NPHP3-ACAD11	NPHP3-ACAD11 Readthrough (NMD Candidate)
PDGFB	Platelet Derived Growth Factor Subunit B
ARL3	ADP Ribosylation Factor Like GTPase 3
RNF31	Ring Finger Protein 31
MIR200B	MicroRNA 200b
MIR199A1	MicroRNA 199a-1
VIM	Vimentin
LDLR	Low Density Lipoprotein Receptor
SRC	SRC Proto-Oncogene, Non-Receptor Tyrosine Kinase
CAVIN1	Caveolae Associated Protein 1
ICAM1	Intercellular Adhesion Molecule 1
SFTPA2	Surfactant Protein A2
CASP3	Caspase 3
FOS	Fos Proto-Oncogene, AP-1 Transcription Factor Subunit
CXCL9	C-X-C Motif Chemokine Ligand 9
ABCD3	ATP Binding Cassette Subfamily D Member 3
TUBB3	Tubulin Beta 3 Class III
BRAF	B-Raf Proto-Oncogene, Serine/Threonine Kinase
PDCD1	Programmed Cell Death 1
F3	Coagulation Factor III, Tissue Factor
ENPP2	Ectonucleotide Pyrophosphatase/Phosphodiesterase 2
APOA1	Apolipoprotein A1
ABCG5	ATP Binding Cassette Subfamily G Member 5
HADH	Hydroxyacyl-CoA Dehydrogenase
SEC63	SEC63 Homolog, Protein Translocation Regulator
IL12A	Interleukin 12A
HPS5	HPS5 Biogenesis Of Lysosomal Organelles Complex 2 Subunit 2
MIR181B1	MicroRNA 181b-1
IL2RA	Interleukin 2 Receptor Subunit Alpha
PSMB4	Proteasome 20S Subunit Beta 4
CHI3L1	Chitinase 3 Like 1
AGT	Angiotensinogen
NHLRC1	NHL Repeat Containing E3 Ubiquitin Protein Ligase 1
UGT1A1	UDP Glucuronosyltransferase Family 1 Member A1
CSF2	Colony Stimulating Factor 2
HPS6	HPS6 Biogenesis Of Lysosomal Organelles Complex 2 Subunit 3
MYC	MYC Proto-Oncogene, BHLH Transcription Factor
KRT7	Keratin 7
FBN1	Fibrillin 1
GPD1	Glycerol-3-Phosphate Dehydrogenase 1
CD8A	CD8a Molecule
MIR27A	MicroRNA 27a
TRPV4	Transient Receptor Potential Cation Channel Subfamily V Member 4
PHKA2	Phosphorylase Kinase Regulatory Subunit Alpha 2
FGFR1	Fibroblast Growth Factor Receptor 1
IGF2R	Insulin Like Growth Factor 2 Receptor
DLL4	Delta Like Canonical Notch Ligand 4
ABCC1	ATP Binding Cassette Subfamily C Member 1
HPS3	HPS3 Biogenesis Of Lysosomal Organelles Complex 2 Subunit 1
AP3B1	Adaptor Related Protein Complex 3 Subunit Beta 1
CAT	Catalase
CYP1A2	Cytochrome P450 Family 1 Subfamily A Member 2
TCTEX1D2	Tctex1 Domain Containing 2
CCL4	C-C Motif Chemokine Ligand 4
EPM2A	EPM2A Glucan Phosphatase, Laforin
SLPI	Secretory Leukocyte Peptidase Inhibitor
PTPN11	Protein Tyrosine Phosphatase Non-Receptor Type 11
VCAM1	Vascular Cell Adhesion Molecule 1
FARSB	Phenylalanyl-TRNA Synthetase Subunit Beta
DNAJC5	DnaJ Heat Shock Protein Family (Hsp40) Member C5
CCL17	C-C Motif Chemokine Ligand 17
PLIN1	Perilipin 1
SNAI1	Snail Family Transcriptional Repressor 1
SKIV2L	Ski2 Like RNA Helicase
SCYL1	SCY1 Like Pseudokinase 1
MST1	Macrophage Stimulating 1
MIR214	MicroRNA 214
MIR221	MicroRNA 221
CCL11	C-C Motif Chemokine Ligand 11
CIDEC	Cell Death Inducing DFFA Like Effector C
SM2	Hepatic Fibrosis Susceptibility Due To Schistosoma Mansoni Infection
C2CD3	C2 Domain Containing 3 Centriole Elongation Regulator
ASL	Argininosuccinate Lyase
MIR130A	MicroRNA 130a
SPARC	Secreted Protein Acidic And Cysteine Rich
AGTR1	Angiotensin II Receptor Type 1
HSPA5	Heat Shock Protein Family A (Hsp70) Member 5
MIR146A	MicroRNA 146a
FLT1	Fms Related Receptor Tyrosine Kinase 1
PMM2	Phosphomannomutase 2
LIPA	Lipase A, Lysosomal Acid Type
GPR35	G Protein-Coupled Receptor 35
SREBF1	Sterol Regulatory Element Binding Transcription Factor 1
LBR	Lamin B Receptor
OTC	Ornithine Carbamoyltransferase
ANXA5	Annexin A5
EPHX1	Epoxide Hydrolase 1
TGFA	Transforming Growth Factor Alpha
IDH2	Isocitrate Dehydrogenase (NADP(+)) 2
AKT2	AKT Serine/Threonine Kinase 2
TRIM32	Tripartite Motif Containing 32
AGL	Amylo-Alpha-1, 6-Glucosidase, 4-Alpha-Glucanotransferase
FUZ	Fuzzy Planar Cell Polarity Protein
ALDOB	Aldolase, Fructose-Bisphosphate B
PLG	Plasminogen
HIF1A	Hypoxia Inducible Factor 1 Subunit Alpha
ATM	ATM Serine/Threonine Kinase
ATF6	Activating Transcription Factor 6
MIR29A	MicroRNA 29a
COL1A2	Collagen Type I Alpha 2 Chain
GRB2	Growth Factor Receptor Bound Protein 2
NPC1	NPC Intracellular Cholesterol Transporter 1
MARS1	Methionyl-TRNA Synthetase 1
CYP1A1	Cytochrome P450 Family 1 Subfamily A Member 1
CXCL1	C-X-C Motif Chemokine Ligand 1
GANAB	Glucosidase II Alpha Subunit
SCO2	Synthesis Of Cytochrome C Oxidase 2
MIR203A	MicroRNA 203a
MTOR	Mechanistic Target Of Rapamycin Kinase
DZIP1L	DAZ Interacting Zinc Finger Protein 1 Like
TTC37	Tetratricopeptide Repeat Domain 37
COX15	Cytochrome C Oxidase Assembly Homolog COX15
SIRT1	Sirtuin 1
AGER	Advanced Glycosylation End-Product Specific Receptor
GSTM1	Glutathione S-Transferase Mu 1
AXIN1	Axin 1
VEGFC	Vascular Endothelial Growth Factor C
CYP7B1	Cytochrome P450 Family 7 Subfamily B Member 1
HLA-DPA1	Major Histocompatibility Complex, Class II, DP Alpha 1
TTR	Transthyretin
MIR192	MicroRNA 192
ACOX1	Acyl-CoA Oxidase 1
MIRLET7D	MicroRNA Let-7d
LTF	Lactotransferrin
IFI27	Interferon Alpha Inducible Protein 27
NRAS	NRAS Proto-Oncogene, GTPase
SST	Somatostatin
LGALS3	Galectin 3
CPLANE1	Ciliogenesis And Planar Polarity Effector 1
TNPO3	Transportin 3
MUC5AC	Mucin 5AC, Oligomeric Mucus/Gel-Forming
GREM1	Gremlin 1, DAN Family BMP Antagonist
MDM2	MDM2 Proto-Oncogene
SFTPA1	Surfactant Protein A1
GOLM1	Golgi Membrane Protein 1
CCL18	C-C Motif Chemokine Ligand 18
TSC1	TSC Complex Subunit 1
CDKN1A	Cyclin Dependent Kinase Inhibitor 1A
MIR148A	MicroRNA 148a
DNAH8	Dynein Axonemal Heavy Chain 8
PIK3R1	Phosphoinositide-3-Kinase Regulatory Subunit 1
MIR140	MicroRNA 140
PTEN	Phosphatase And Tensin Homolog
RETN	Resistin
MIR224	MicroRNA 224
ACVRL1	Activin A Receptor Like Type 1
IDH1	Isocitrate Dehydrogenase (NADP(+)) 1
SOD1	Superoxide Dismutase 1
GAPDH	Glyceraldehyde-3-Phosphate Dehydrogenase
POSTN	Periostin
NBAS	NBAS Subunit Of NRZ Tethering Complex
MIR10B	MicroRNA 10b
ICOSLG	Inducible T Cell Costimulator Ligand
F5	Coagulation Factor V
POLG2	DNA Polymerase Gamma 2, Accessory Subunit
MIR20A	MicroRNA 20a
MIR22	MicroRNA 22
CYP2D6	Cytochrome P450 Family 2 Subfamily D Member 6
ZNF423	Zinc Finger Protein 423
MIR199B	MicroRNA 199b
ALG9	ALG9 Alpha-1,2-Mannosyltransferase
GNMT	Glycine N-Methyltransferase
MIR196A1	MicroRNA 196a-1
MIR142	MicroRNA 142
NOTCH2	Notch Receptor 2
FHIT	Fragile Histidine Triad Diadenosine Triphosphatase
LARS1	Leucyl-TRNA Synthetase 1
ALAD	Aminolevulinate Dehydratase
NOX4	NADPH Oxidase 4
ASPH	Aspartate Beta-Hydroxylase
CEP55	Centrosomal Protein 55
ACTA2	Actin Alpha 2, Smooth Muscle
STEAP3	STEAP3 Metalloreductase
VDR	Vitamin D Receptor
FASN	Fatty Acid Synthase
EIF2AK2	Eukaryotic Translation Initiation Factor 2 Alpha Kinase 2
ARG1	Arginase 1
RAF1	Raf-1 Proto-Oncogene, Serine/Threonine Kinase
NEK9	NIMA Related Kinase 9
SCARB1	Scavenger Receptor Class B Member 1
CCR7	C-C Motif Chemokine Receptor 7
GSTP1	Glutathione S-Transferase Pi 1
ALPP	Alkaline Phosphatase, Placental
IFT88	Intraflagellar Transport 88
STK11	Serine/Threonine Kinase 11
MIR338	MicroRNA 338
TTN	Titin
HLA-C	Major Histocompatibility Complex, Class I, C
PDGFA	Platelet Derived Growth Factor Subunit A
PAH	Phenylalanine Hydroxylase
MMP12	Matrix Metallopeptidase 12
TRMU	TRNA 5-Methylaminomethyl-2-Thiouridylate Methyltransferase
RNASE3	Ribonuclease A Family Member 3
TM6SF2	Transmembrane 6 Superfamily Member 2
MIR204	MicroRNA 204
MAPK3	Mitogen-Activated Protein Kinase 3
GATA1	GATA Binding Protein 1
S100A9	S100 Calcium Binding Protein A9
RAB27A	RAB27A, Member RAS Oncogene Family
MIR96	MicroRNA 96
SLC7A7	Solute Carrier Family 7 Member 7
MIR152	MicroRNA 152
TGFB2	Transforming Growth Factor Beta 2
TTC8	Tetratricopeptide Repeat Domain 8
ACP5	Acid Phosphatase 5, Tartrate Resistant
NR1I3	Nuclear Receptor Subfamily 1 Group I Member 3
DES	Desmin
CXCR2	C-X-C Motif Chemokine Receptor 2
ASGR2	Asialoglycoprotein Receptor 2
SLC9A3R1	SLC9A3 Regulator 1
MIR423	MicroRNA 423
SLC10A2	Solute Carrier Family 10 Member 2
AGTR2	Angiotensin II Receptor Type 2
BMPR2	Bone Morphogenetic Protein Receptor Type 2
CCL22	C-C Motif Chemokine Ligand 22
CYP2C9	Cytochrome P450 Family 2 Subfamily C Member 9
TNFAIP3	TNF Alpha Induced Protein 3
MMP3	Matrix Metallopeptidase 3
KCNN4	Potassium Calcium-Activated Channel Subfamily N Member 4
MIR195	MicroRNA 195
CDK4	Cyclin Dependent Kinase 4
IRS1	Insulin Receptor Substrate 1
DOCK6	Dedicator Of Cytokinesis 6
LOC111674463	CFTR Promoter Region
TNFSF10	TNF Superfamily Member 10
IGFBP3	Insulin Like Growth Factor Binding Protein 3
ACD	ACD Shelterin Complex Subunit And Telomerase Recruitment Factor
SERPINA3	Serpin Family A Member 3
BPI	Bactericidal Permeability Increasing Protein
LEPR	Leptin Receptor
CYCS	Cytochrome C, Somatic
MIR181A1	MicroRNA 181a-1
FTL	Ferritin Light Chain
TYR	Tyrosinase
RBPJ	Recombination Signal Binding Protein For Immunoglobulin Kappa J Region
CREB1	CAMP Responsive Element Binding Protein 1
SP140	SP140 Nuclear Body Protein
CCDC28B	Coiled-Coil Domain Containing 28B
MPV17	Mitochondrial Inner Membrane Protein MPV17
CHUK	Component Of Inhibitor Of Nuclear Factor Kappa B Kinase Complex
BCL2	BCL2 Apoptosis Regulator
MT-ATP6	Mitochondrially Encoded ATP Synthase Membrane Subunit 6
CR1	Complement C3b/C4b Receptor 1 (Knops Blood Group)
CXCL5	C-X-C Motif Chemokine Ligand 5
BLOC1S3	Biogenesis Of Lysosomal Organelles Complex 1 Subunit 3
TIMP2	TIMP Metallopeptidase Inhibitor 2
PDGFRL	Platelet Derived Growth Factor Receptor Like
ALG8	ALG8 Alpha-1,3-Glucosyltransferase
TALDO1	Transaldolase 1
KIF3A	Kinesin Family Member 3A
CD44	CD44 Molecule (Indian Blood Group)
HBB	Hemoglobin Subunit Beta
TFRC	Transferrin Receptor
TGFB3	Transforming Growth Factor Beta 3
NOX1	NADPH Oxidase 1
DSP	Desmoplakin
HOTAIR	HOX Transcript Antisense RNA
HSPA4	Heat Shock Protein Family A (Hsp70) Member 4
VPS45	Vacuolar Protein Sorting 45 Homolog
FAM111B	Family With Sequence Similarity 111 Member B
NR1H3	Nuclear Receptor Subfamily 1 Group H Member 3
NDUFS1	NADH:Ubiquinone Oxidoreductase Core Subunit S1
RBP4	Retinol Binding Protein 4
SLC2A1	Solute Carrier Family 2 Member 1
BAX	BCL2 Associated X, Apoptosis Regulator
TOLLIP	Toll Interacting Protein
MIR324	MicroRNA 324
HSPA8	Heat Shock Protein Family A (Hsp70) Member 8
TNFRSF1B	TNF Receptor Superfamily Member 1B
DMBT1	Deleted In Malignant Brain Tumors 1
NHLRC2	NHL Repeat Containing 2
TLR5	Toll Like Receptor 5
FBP1	Fructose-Bisphosphatase 1
SOD2	Superoxide Dismutase 2
ALG1	ALG1 Chitobiosyldiphosphodolichol Beta-Mannosyltransferase
NR0B2	Nuclear Receptor Subfamily 0 Group B Member 2
TGFBR2	Transforming Growth Factor Beta Receptor 2
DDIT3	DNA Damage Inducible Transcript 3
ALG2	ALG2 Alpha-1,3/1,6-Mannosyltransferase
THBD	Thrombomodulin
VIP	Vasoactive Intestinal Peptide
IL9	Interleukin 9
BICC1	BicC Family RNA Binding Protein 1
TPMT	Thiopurine S-Methyltransferase
XBP1	X-Box Binding Protein 1
MIR18A	MicroRNA 18a
ARL6	ADP Ribosylation Factor Like GTPase 6
CD80	CD80 Molecule
MIR141	MicroRNA 141
ELMOD2	ELMO Domain Containing 2
CTSG	Cathepsin G
STAT4	Signal Transducer And Activator Of Transcription 4
ALDH2	Aldehyde Dehydrogenase 2 Family Member
TNFSF15	TNF Superfamily Member 15
MIR143	MicroRNA 143
BGLAP	Bone Gamma-Carboxyglutamate Protein
ETFA	Electron Transfer Flavoprotein Subunit Alpha
MTUS1	Microtubule Associated Scaffold Protein 1
BTNL2	Butyrophilin Like 2
MIR148B	MicroRNA 148b
GNAS	GNAS Complex Locus
PTPN22	Protein Tyrosine Phosphatase Non-Receptor Type 22
CHIT1	Chitinase 1
PLAT	Plasminogen Activator, Tissue Type
BCL2L1	BCL2 Like 1
PPARGC1A	PPARG Coactivator 1 Alpha
SCGB1A1	Secretoglobin Family 1A Member 1
MIR181C	MicroRNA 181c
MIF	Macrophage Migration Inhibitory Factor
MIR196A2	MicroRNA 196a-2
IL6R	Interleukin 6 Receptor
ITGAM	Integrin Subunit Alpha M
MRC1	Mannose Receptor C-Type 1
ADK	Adenosine Kinase
IGF2	Insulin Like Growth Factor 2
SELP	Selectin P
MIR30A	MicroRNA 30a
TPO	Thyroid Peroxidase
MUC6	Mucin 6, Oligomeric Mucus/Gel-Forming
IFT20	Intraflagellar Transport 20
PLAU	Plasminogen Activator, Urokinase
NR5A2	Nuclear Receptor Subfamily 5 Group A Member 2
ABCG8	ATP Binding Cassette Subfamily G Member 8
SELE	Selectin E
POU2AF1	POU Class 2 Homeobox Associating Factor 1
MMEL1	Membrane Metalloendopeptidase Like 1
NFKBIA	NFKB Inhibitor Alpha
F13A1	Coagulation Factor XIII A Chain
SOCS1	Suppressor Of Cytokine Signaling 1
RELA	RELA Proto-Oncogene, NF-KB Subunit
EZR	Ezrin
VDAC1	Voltage Dependent Anion Channel 1
CPS1	Carbamoyl-Phosphate Synthase 1
MIR19A	MicroRNA 19a
UTP4	UTP4 Small Subunit Processome Component
MT-TL1	Mitochondrially Encoded TRNA-Leu (UUA/G) 1
MYO5B	Myosin VB
DLD	Dihydrolipoamide Dehydrogenase
LAMP2	Lysosomal Associated Membrane Protein 2
RPL5	Ribosomal Protein L5
GZMB	Granzyme B
FABP1	Fatty Acid Binding Protein 1
GCK	Glucokinase
CANX	Calnexin
MTHFR	Methylenetetrahydrofolate Reductase
MALAT1	Metastasis Associated Lung Adenocarcinoma Transcript 1
MIR23B	MicroRNA 23b
VPS33B	VPS33B Late Endosome And Lysosome Associated
MUC4	Mucin 4, Cell Surface Associated
H2AC18	H2A Clustered Histone 18
ABCC3	ATP Binding Cassette Subfamily C Member 3
DLAT	Dihydrolipoamide S-Acetyltransferase
CPOX	Coproporphyrinogen Oxidase
MT-CYB	Mitochondrially Encoded Cytochrome B
LTA	Lymphotoxin Alpha
AP1S1	Adaptor Related Protein Complex 1 Subunit Sigma 1
VIPR1	Vasoactive Intestinal Peptide Receptor 1
HLA-G	Major Histocompatibility Complex, Class I, G
ADAR	Adenosine Deaminase RNA Specific
NLRC4	NLR Family CARD Domain Containing 4
GPC1	Glypican 1
MIR93	MicroRNA 93
MIR106B	MicroRNA 106b
SP1	Sp1 Transcription Factor
VWF	Von Willebrand Factor
PEX1	Peroxisomal Biogenesis Factor 1
ATG5	Autophagy Related 5
S100A4	S100 Calcium Binding Protein A4
ATP7A	ATPase Copper Transporting Alpha
BCS1L	BCS1 Homolog, Ubiquinol-Cytochrome C Reductase Complex Chaperone
SPIB	Spi-B Transcription Factor
GRP	Gastrin Releasing Peptide
DEFA1	Defensin Alpha 1
RYR1	Ryanodine Receptor 1
CD274	CD274 Molecule
MIR145	MicroRNA 145
UBE2L3	Ubiquitin Conjugating Enzyme E2 L3
CLDN10	Claudin 10
FKRP	Fukutin Related Protein
ANGPT2	Angiopoietin 2
CALCA	Calcitonin Related Polypeptide Alpha
KIT	KIT Proto-Oncogene, Receptor Tyrosine Kinase
DOLK	Dolichol Kinase
DNAJB11	DnaJ Heat Shock Protein Family (Hsp40) Member B11
MIR16-1	MicroRNA 16-1
SLC25A15	Solute Carrier Family 25 Member 15
MIR127	MicroRNA 127
MIR23A	MicroRNA 23a
SH2D1A	SH2 Domain Containing 1A
RPGR	Retinitis Pigmentosa GTPase Regulator
PIK3C2A	Phosphatidylinositol-4-Phosphate 3-Kinase Catalytic Subunit Type 2 Alpha
ATP6AP1	ATPase H+ Transporting Accessory Protein 1
MIR181A2	MicroRNA 181a-2
DDX58	DExD/H-Box Helicase 58
SHH	Sonic Hedgehog Signaling Molecule
HSPB1	Heat Shock Protein Family B (Small) Member 1
EPCAM	Epithelial Cell Adhesion Molecule
ATF4	Activating Transcription Factor 4
MLXIPL	MLX Interacting Protein Like
BBIP1	BBSome Interacting Protein 1
KDR	Kinase Insert Domain Receptor
E2F1	E2F Transcription Factor 1
GDF2	Growth Differentiation Factor 2
VIPAS39	VPS33B Interacting Protein, Apical-Basolateral Polarity Regulator, Spe-39 Homolog
BIRC5	Baculoviral IAP Repeat Containing 5
RPS27A	Ribosomal Protein S27a
MIR25	MicroRNA 25
UBC	Ubiquitin C
MRPS7	Mitochondrial Ribosomal Protein S7
IL18BP	Interleukin 18 Binding Protein
MIR24-2	MicroRNA 24-2
NOTCH4	Notch Receptor 4
ERBB2	Erb-B2 Receptor Tyrosine Kinase 2
JAK3	Janus Kinase 3
ENO1	Enolase 1
SLC30A10	Solute Carrier Family 30 Member 10
SOX9	SRY-Box Transcription Factor 9
IL15	Interleukin 15
PGM1	Phosphoglucomutase 1
APEX1	Apurinic/Apyrimidinic Endodeoxyribonuclease 1
FBL	Fibrillarin
EZH2	Enhancer Of Zeste 2 Polycomb Repressive Complex 2 Subunit
HSPG2	Heparan Sulfate Proteoglycan 2
CXCL2	C-X-C Motif Chemokine Ligand 2
MMP14	Matrix Metallopeptidase 14
SLC35A2	Solute Carrier Family 35 Member A2
IL2RB	Interleukin 2 Receptor Subunit Beta
PIK3CG	Phosphatidylinositol-4,5-Bisphosphate 3-Kinase Catalytic Subunit Gamma
DPP4	Dipeptidyl Peptidase 4
MIR30D	MicroRNA 30d
ICOS	Inducible T Cell Costimulator
PEX11B	Peroxisomal Biogenesis Factor 11 Beta
PTMA	Prothymosin Alpha
MIR181B2	MicroRNA 181b-2
G6PD	Glucose-6-Phosphate Dehydrogenase
CD28	CD28 Molecule
CD40	CD40 Molecule
IGHE	Immunoglobulin Heavy Constant Epsilon
AGK	Acylglycerol Kinase
PPIG	Peptidylprolyl Isomerase G
MIR200C	MicroRNA 200c
FGF21	Fibroblast Growth Factor 21
KIAA0556	KIAA0556
YAP1	Yes Associated Protein 1
CFLAR	CASP8 And FADD Like Apoptosis Regulator
SERPINH1	Serpin Family H Member 1
ADIPOR2	Adiponectin Receptor 2
ALG6	ALG6 Alpha-1,3-Glucosyltransferase
TWNK	Twinkle MtDNA Helicase
MLN	Motilin
DPP9	Dipeptidyl Peptidase 9
MIR150	MicroRNA 150
AHSG	Alpha 2-HS Glycoprotein
ACOX2	Acyl-CoA Oxidase 2
TNFSF13B	TNF Superfamily Member 13b
PTRH2	Peptidyl-TRNA Hydrolase 2
GC	GC Vitamin D Binding Protein
DNMT1	DNA Methyltransferase 1
BMP2	Bone Morphogenetic Protein 2
IL12B	Interleukin 12B
CETP	Cholesteryl Ester Transfer Protein
SH2B3	SH2B Adaptor Protein 3
LOC110806263	TERT 5' Regulatory Region
PSMD4	Proteasome 26S Subunit, Non-ATPase 4
PTK2	Protein Tyrosine Kinase 2
RAC1	Rac Family Small GTPase 1
MCL1	MCL1 Apoptosis Regulator, BCL2 Family Member
RPE65	Retinoid Isomerohydrolase RPE65
IRF3	Interferon Regulatory Factor 3
RPS6KB1	Ribosomal Protein S6 Kinase B1
GSTT1	Glutathione S-Transferase Theta 1
CPT1A	Carnitine Palmitoyltransferase 1A
ASGR1	Asialoglycoprotein Receptor 1
GSK3B	Glycogen Synthase Kinase 3 Beta
LZTFL1	Leucine Zipper Transcription Factor Like 1
SGK1	Serum/Glucocorticoid Regulated Kinase 1
IL3	Interleukin 3
MIR191	MicroRNA 191
RARB	Retinoic Acid Receptor Beta
GPC3	Glypican 3
EIF2S1	Eukaryotic Translation Initiation Factor 2 Subunit Alpha
CD19	CD19 Molecule
HMGCR	3-Hydroxy-3-Methylglutaryl-CoA Reductase
YY1AP1	YY1 Associated Protein 1
SPRTN	SprT-Like N-Terminal Domain
APOH	Apolipoprotein H
CYP2A6	Cytochrome P450 Family 2 Subfamily A Member 6
GGT2	Gamma-Glutamyltransferase 2
TNFRSF10A	TNF Receptor Superfamily Member 10a
GAA	Glucosidase Alpha, Acid
RINT1	RAD50 Interactor 1
TOP2A	DNA Topoisomerase II Alpha
WRN	WRN RecQ Like Helicase
APOC3	Apolipoprotein C3
IL33	Interleukin 33
IGF1R	Insulin Like Growth Factor 1 Receptor
CASR	Calcium Sensing Receptor
POMC	Proopiomelanocortin
ADA	Adenosine Deaminase
SAMHD1	SAM And HD Domain Containing Deoxynucleoside Triphosphate Triphosphohydrolase 1
TIMP3	TIMP Metallopeptidase Inhibitor 3
FOXM1	Forkhead Box M1
SLC37A4	Solute Carrier Family 37 Member 4
CAMP	Cathelicidin Antimicrobial Peptide
PCK1	Phosphoenolpyruvate Carboxykinase 1
