# Supplementary material for: Network Pharmacological Analysis and Experimental Validation of the Mechanisms of Action of Si-Ni-San Against Liver Fibrosis
Source: Front Pharmacol. 2021 Jul 1;12:656115. doi: 10.3389/fphar.2021.656115 (PMC8281251; doi:10.3389/fphar.2021.656115)
Supplement: Supplementary file 9 [file Table7.XLSX]

## Sheet: Sheet1
Degree values of nodes in the candidate component-target network of SNS associated with liver fibrosis
Name	Degree
MOL000006	37
MOL000098	77
MOL000239	4
MOL000263	3
MOL000354	5
MOL000357	5
MOL000358	11
MOL000392	9
MOL000417	5
MOL000422	27
MOL000449	5
MOL000490	4
MOL000492	5
MOL000497	11
MOL000500	5
MOL001484	5
MOL001645	2
MOL001792	54
MOL001798	4
MOL001803	4
MOL001918	1
MOL001921	5
MOL001924	9
MOL001928	1
MOL001933	1
MOL001941	4
MOL002307	1
MOL002311	4
MOL002341	4
MOL002565	5
MOL002776	1
MOL002914	4
MOL003656	4
MOL003896	5
MOL003959	1
MOL004328	22
MOL004609	4
MOL004628	1
MOL004633	17
MOL004635	31
MOL004644	10
MOL004653	2
MOL004804	2
MOL004806	3
MOL004808	5
MOL004810	4
MOL004811	4
MOL004814	2
MOL004820	3
MOL004827	3
MOL004828	5
MOL004829	4
MOL004833	5
MOL004835	5
MOL004841	5
MOL004848	5
MOL004850	8
MOL004855	3
MOL004856	4
MOL004857	6
MOL004876	11
MOL004878	2
MOL004879	4
MOL004882	2
MOL004883	4
MOL004884	3
MOL004885	3
MOL004891	5
MOL004903	5
MOL004904	3
MOL004906	5
MOL004907	4
MOL004908	5
MOL004910	4
MOL004911	5
MOL004912	4
MOL004915	4
MOL004924	2
MOL004935	5
MOL004943	1
MOL004948	3
MOL004949	3
MOL004959	6
MOL004966	6
MOL004974	5
MOL004980	5
MOL004985	1
MOL004988	1
MOL004989	4
MOL004990	4
MOL004991	5
MOL004993	4
MOL004996	1
MOL005000	4
MOL005001	2
MOL005003	5
MOL005004	5
MOL005007	5
MOL005008	3
MOL005012	4
MOL005016	4
MOL005017	4
MOL005018	2
MOL005020	4
MOL005100	4
MOL005814	9
MOL005828	13
MOL005849	5
MOL007879	5
MOL007930	10
MOL012297	33
MOL013187	5
MOL013277	4
MOL013278	5
MOL013279	5
MOL013430	3
MOL013435	2
MOL013436	3
MOL013437	4
ABCB1	5
ABCB11	2
ABCB4	1
ABCC1	1
ABCC2	2
ABCG5	1
ABCG8	1
ACADVL	1
ACOX1	1
ACVRL1	2
ADA	3
ADIPOQ	1
ADK	4
ADRB2	37
AGT	2
AGTR1	2
AGTR2	1
AKT1	10
AKT2	2
ALB	3
ALOX5	8
APOA1	1
APOB	2
APOC3	1
APOE	1
APOH	1
ASS1	2
BAX	7
BCL2	9
BCL2L1	2
BIRC5	3
CASP3	9
CASP8	3
CAT	2
CAV1	2
CCL2	1
CCL3	1
CCL5	1
CCND1	3
CCR7	3
CD28	1
CD36	1
CD40LG	4
CDK4	3
CDKN1A	3
CETP	1
CHUK	1
CPT1A	1
CREB1	3
CRP	1
CTNNB1	2
CXCL10	1
CXCL2	1
CXCL8	1
CXCR4	3
CYP1A1	3
CYP1A2	2
CYP2E1	1
CYP3A4	7
DGUOK	2
DLD	1
DNMT1	2
DPP4	80
E2F1	2
EGF	1
EGFR	2
ELANE	1
ENG	1
ERBB2	2
F3	1
FABP1	1
FAS	1
FASN	2
FBP1	2
FECH	1
FOS	2
GAA	2
GPT	1
GSK3B	80
GSTM1	2
GSTP1	5
HIF1A	2
HMGCR	4
HMOX1	6
HSPA5	2
HSPB1	1
ICAM1	6
IFNA1	1
IFNB1	1
IFNG	3
IGF1	1
IGF2	1
IGFBP3	2
IL10	2
IL15	1
IL1A	2
IL1B	2
IL1RN	1
IL2	2
IL4	2
IL6	3
INSR	4
IRS1	1
JAK3	1
JUN	7
KDR	16
LDLR	2
LEP	1
LEPR	1
LTA	1
MAPK1	4
MAPK3	1
MAPK8	2
MCL1	1
MDM2	1
MIF	1
MMP1	3
MMP2	3
MMP3	1
MMP9	5
MPO	1
MTHFR	2
MTOR	4
MTTP	6
MYC	2
NFE2L2	1
NFKB1	1
NFKBIA	3
NR1H3	1
NR1I3	2
PAH	1
PDGFA	1
PIK3CG	1
PLAT	3
PLAU	2
PPARA	3
PPARG	90
PTGS2	96
RARB	1
RELA	7
SAMHD1	1
SCARB1	1
SELE	2
SELP	1
SERPINC1	1
SERPINE1	2
SIRT1	1
SLC2A1	1
SLCO1B1	4
SLCO1B3	4
SLPI	1
SOCS1	1
SOD1	4
SPP1	1
SREBF1	2
STAT1	2
STAT3	2
TERT	2
TGFB1	2
THBD	1
TIMP1	1
TIMP2	1
TNF	3
TNFSF13B	1
TOP2A	6
TP53	3
TUBB3	2
TYR	6
VCAM1	4
VDR	1
VEGFA	3
VIP	1
XIAP	1
