# Supplementary material for: Network Pharmacological Analysis and Experimental Validation of the Mechanisms of Action of Si-Ni-San Against Liver Fibrosis
Source: Front Pharmacol. 2021 Jul 1;12:656115. doi: 10.3389/fphar.2021.656115 (PMC8281251; doi:10.3389/fphar.2021.656115)
Supplement: Supplementary file 10 [file Table8.XLSX]

## Sheet: Sheet1
Core pharmacodynamic components of SNS with activity against liver fibrosis
Molecule ID	Molecule Name
MOL000098	quercetin
MOL001792	Liquiritigenin
MOL000006	luteolin
MOL012297	puerarin
MOL004635	saikosaponin a
MOL000422	kaempferol
MOL004328	Naringin
MOL004633	Saikogenin F
MOL005828	nobiletin
MOL000358	beta-sitosterol
MOL000497	licochalcone a
MOL004876	Glycyrrhizic acid
MOL004644	Sainfuran
MOL007930	hesperidin
MOL000392	formononetin
MOL001924	paeoniflorin
MOL005814	tangeretin
MOL004850	liquoric acid
MOL004857	Gancaonin B
MOL004959	1-Methoxyphaseollidin
MOL004966	3'-Hydroxy-4'-O-Methylglabridin
